# Supplementary material for: Fish diversity of Colombian Andes‐Amazon streams at the end of conflict is a reference for conservation before increased land use
Source: Ecol Evol. 2024 Mar 13;14(3):e11046. doi: 10.1002/ece3.11046 (PMC10937820; doi:10.1002/ece3.11046)
Supplement: Supplementary file 2 — Appendix S1 [file ECE3-14-e11046-s001.xlsx]

## Sheet: Supplementary_file_F1
Register	Identifier	Date	Year	Municipality	Locality	Site	Sample	Fish	Order	Family	Author	Genus	Epitete	Species
CIACOL1261	Juan David Bogota Gregory	2013-07-30	2013	Belen de los Andaquies	Quebrada la Chocho via Florencia-Belen de los Andaquies	S_10	2013_S_10	1	Characiformes	Characidae	Tyttocharax madeirae Fowler 1913	Tyttocharax	madeirae	Tyttocharax_madeirae
CIACOL1263	Flavio Thadeo de Lima	2013-07-31	2013	Morelia	Quebrada Aguas Calientes en la via Belen-Florencia	S_9	2013_S_9	1	Characiformes	Characidae	Odontostilbe fugitiva Cope 1870	Odontostilbe	fugitiva	Odontostilbe_fugitiva
CIACOL1264	Flavio Thadeo de Lima	2013-07-31	2013	Morelia	Quebrada Aguas Calientes en la via Belen-Florencia	S_9	2013_S_9	1	Characiformes	Characidae	Astyanax maximus (Steindachner 1876)	Astyanax	maximus	Astyanax_maximus
CIACOL1265	Flavio Thadeo de Lima	2013-07-31	2013	Florencia	Quebrada la Yuca via Florencia-Belen de los Andaquies	S_7	2013_S_7	1	Characiformes	Characidae	Astyanax maximus (Steindachner 1876)	Astyanax	maximus	Astyanax_maximus
CIACOL1269	Flavio Thadeo de Lima	2013-07-31	2013	Morelia	Quebrada Aguas Calientes en la via Belen-Florencia	S_9	2013_S_9	4	Characiformes	Characidae	Moenkhausia intermedia Eigenmann 1908	Moenkhausia	intermedia	Moenkhausia_intermedia
CIACOL1274	Juan David Bogota Gregory	2013-07-31	2013	Morelia	Quebrada Aguas Calientes en la via Belen-Florencia	S_9	2013_S_9	1	Characiformes	Characidae	Moenkhausia oligolepis (Gunther 1864)	Moenkhausia	oligolepis	Moenkhausia_oligolepis
CIACOL1281	Flavio Thadeo de Lima	2013-07-31	2013	Morelia	Quebrada Aguas Calientes en la via Belen-Florencia	S_9	2013_S_9	7	Characiformes	Characidae	Moenkhausia melogramma Eigenmann 1908	Moenkhausia	melogramma	Moenkhausia_melogramma
CIACOL1283	Juan David Bogota Gregory	2013-07-31	2013	Morelia	Quebrada Aguas Calientes en la via Belen-Florencia	S_9	2013_S_9	1	Characiformes	Characidae	Moenkhausia oligolepis (Gunther 1864)	Moenkhausia	oligolepis	Moenkhausia_oligolepis
CIACOL1285	Flavio Thadeo de Lima	2013-07-31	2013	Morelia	Quebrada Aguas Calientes en la via Belen-Florencia	S_9	2013_S_9	8	Characiformes	Characidae	Knodus alpha	Knodus	alpha	Knodus_alpha
CIACOL1286	Flavio Thadeo de Lima	2013-07-31	2013	Morelia	Quebrada Aguas Calientes en la via Belen-Florencia	S_9	2013_S_9	6	Characiformes	Characidae	Knodus hypopterus (Fowler 1943)	Knodus	hypopterus	Knodus_hypopterus
CIACOL1288	Flavio Thadeo de Lima	2013-08-11	2013	Florencia	Quebrada la Mochilero via Florencia-Belen de los Andaquies corregimiento la Mochilero	S_8	2013_S_8	16	Characiformes	Characidae	Knodus alpha	Knodus	alpha	Knodus_alpha
CIACOL1289	Juan David Bogota Gregory	2016-08-15	2016	Morelia	Quebrada Aguas Calientes en la via Belen-Florencia	S_9	2016_S_9	33	Characiformes	Characidae	Knodus hypopterus (Fowler 1943)	Knodus	hypopterus	Knodus_hypopterus
CIACOL1291	Flavio Thadeo de Lima	2013-07-31	2013	Morelia	Quebrada Aguas Calientes en la via Belen-Florencia	S_9	2013_S_9	4	Characiformes	Characidae	Knodus hypopterus (Fowler 1943)	Knodus	hypopterus	Knodus_hypopterus
CIACOL1294	Juan David Bogota Gregory	2013-07-31	2013	Florencia	Quebrada la Yuca via Florencia-Belen de los Andaquies	S_7	2013_S_7	2	Characiformes	Characidae	Bryconamericus diaphanus (Cope 1878)	Bryconamericus	diaphanus	Bryconamericus_diaphanus
CIACOL1313	Juan David Bogota Gregory	2013-07-31	2013	Morelia	Quebrada Aguas Calientes en la via Belen-Florencia	S_9	2013_S_9	1	Characiformes	Characidae	Ceratobranchia	Ceratobranchia	sp	Ceratobranchia_sp
CIACOL1314	Juan David Bogota Gregory	2013-07-28	2013	Florencia	Km 72 Rio Paraiso en el puente de la via Florencia-Neiva corregimiento el CaraNo	S_3	2013_S_3	7	Characiformes	Characidae	Ceratobranchia	Ceratobranchia	sp	Ceratobranchia_sp
CIACOL1315	Juan David Bogota Gregory	2013-07-27	2013	Florencia	Kilometro 6 quebrada Sardina via Florencia-Neiva corregimiento el CaraNo	S_5	2013_S_5	3	Characiformes	Characidae	Ceratobranchia	Ceratobranchia	sp	Ceratobranchia_sp
CIACOL1317	Juan David Bogota Gregory	2013-07-28	2013	Florencia	Km 15 quebrada la Carbona via Florencia-Neiva puente	S_6	2013_S_6	2	Characiformes	Characidae	Ceratobranchia	Ceratobranchia	sp	Ceratobranchia_sp
CIACOL1318	Juan David Bogota Gregory	2013-07-31	2013	Florencia	Quebrada la Yuca via Florencia-Belen de los Andaquies	S_7	2013_S_7	8	Characiformes	Characidae	Knodus alpha	Knodus	alpha	Knodus_alpha
CIACOL1320	Juan David Bogota Gregory	2013-07-31	2013	Morelia	Quebrada Aguas Calientes en la via Belen-Florencia	S_9	2013_S_9	1	Characiformes	Characidae	Creagrutus amoenus Fowler 1943	Creagrutus	amoenus	Creagrutus_amoenus
CIACOL1321	Juan David Bogota Gregory	2013-07-30	2013	Belen de los Andaquies	Quebrada La Arenosa via Belen-Los Angeles corregimiento Aletones	S_11	2013_S_11	2	Characiformes	Characidae	Creagrutus amoenus Fowler 1943	Creagrutus	amoenus	Creagrutus_amoenus
CIACOL1322	Juan David Bogota Gregory	2013-07-28	2013	Florencia	Km 15 quebrada la Carbona via Florencia-Neiva puente	S_6	2013_S_6	7	Characiformes	Characidae	Creagrutus amoenus Fowler 1943	Creagrutus	amoenus	Creagrutus_amoenus
CIACOL1323	Juan David Bogota Gregory	2013-07-27	2013	Florencia	Kilometro 6 quebrada Sardina via Florencia-Neiva corregimiento el CaraNo	S_5	2013_S_5	4	Characiformes	Characidae	Creagrutus amoenus Fowler 1943	Creagrutus	amoenus	Creagrutus_amoenus
CIACOL1324	Juan Gabriel Albornoz Garzon	2013-07-31	2013	Morelia	Quebrada Aguas Calientes en la via Belen-Florencia	S_9	2013_S_9	9	Characiformes	Characidae	Creagrutus flavescens Vari & Harold 2001	Creagrutus	flavescens	Creagrutus_flavescens
CIACOL1325	Flavio Thadeo de Lima	2013-08-11	2013	Florencia	Quebrada la Mochilero via Florencia-Belen de los Andaquies corregimiento la Mochilero	S_8	2013_S_8	1	Characiformes	Characidae	Creagrutus amoenus Fowler 1943	Creagrutus	amoenus	Creagrutus_amoenus
CIACOL1343	Juan David Bogota Gregory	2013-07-31	2013	Morelia	Quebrada Aguas Calientes en la via Belen-Florencia	S_9	2013_S_9	1	Blenniiformes	Cichlidae	Bujurquina	Bujurquina	sp	Bujurquina_sp
CIACOL1347	Juan David Bogota Gregory	2013-07-31	2013	Morelia	Quebrada Aguas Calientes en la via Belen-Florencia	S_9	2013_S_9	1	Blenniiformes	Cichlidae	Bujurquina	Bujurquina	sp	Bujurquina_sp
CIACOL1376	Juan David Bogota Gregory	2013-07-31	2013	Morelia	Quebrada Aguas Calientes en la via Belen-Florencia	S_9	2013_S_9	1	Blenniiformes	Cichlidae	Caquetaia myersi (Muller & Troschel 1844)	Caquetaia	myersi	Caquetaia_myersi
CIACOL1391	Juan Gabriel Albornoz Garzon	2013-07-27	2013	Florencia	Kilometro 6 quebrada Sardina via Florencia-Neiva corregimiento el CaraNo	S_5	2013_S_5	2	Characiformes	Characidae	Hemibrycon polyodon (Gunther 1864)	Hemibrycon	polyodon	Hemibrycon_polyodon
CIACOL1392	Juan Gabriel Albornoz Garzon	2013-07-28	2013	Florencia	Km 15 quebrada la Carbona via Florencia-Neiva puente	S_6	2013_S_6	9	Characiformes	Characidae	Hemibrycon polyodon (Gunther 1864)	Hemibrycon	polyodon	Hemibrycon_polyodon
CIACOL1393	Juan Gabriel Albornoz Garzon	2013-07-31	2013	Morelia	Quebrada Aguas Calientes en la via Belen-Florencia	S_9	2013_S_9	3	Characiformes	Characidae	Hemibrycon polyodon (Gunther 1864)	Hemibrycon	polyodon	Hemibrycon_polyodon
CIACOL1394	Flavio Thadeo de Lima	2013-07-27	2013	Florencia	Kilometro 6 quebrada Sardina via Florencia-Neiva corregimiento el CaraNo	S_5	2013_S_5	1	Characiformes	Characidae	Astyanax maximus (Steindachner 1876)	Astyanax	maximus	Astyanax_maximus
CIACOL1420	Juan David Bogota Gregory	2013-07-31	2013	Morelia	Quebrada Aguas Calientes en la via Belen-Florencia	S_9	2013_S_9	1	Characiformes	Acestrorhynchidae	Gnathocharax steindachneri Fowler 1913	Gnathocharax	steindachneri	Gnathocharax_steindachneri
CIACOL1425	Flavio Thadeo de Lima	2013-07-27	2013	Florencia	Kilometro 6 quebrada Sardina via Florencia-Neiva corregimiento el CaraNo	S_5	2013_S_5	1	Characiformes	Crenuchidae	Characidium	Characidium	sp	Characidium_sp
CIACOL1430	Juan David Bogota Gregory	2013-07-31	2013	Florencia	Quebrada la Yuca via Florencia-Belen de los Andaquies	S_7	2013_S_7	1	Characiformes	Crenuchidae	Characidium	Characidium	sp	Characidium_sp
CIACOL1431	Flavio Thadeo de Lima	2013-08-11	2013	Florencia	Quebrada la Mochilero via Florencia-Belen de los Andaquies corregimiento la Mochilero	S_8	2013_S_8	26	Characiformes	Crenuchidae	Characidium	Characidium	sp	Characidium_sp
CIACOL1433	Juan David Bogota Gregory	2013-07-30	2013	Belen de los Andaquies	Quebrada La Arenosa via Belen-Los Angeles corregimiento Aletones	S_11	2013_S_11	2	Characiformes	Crenuchidae	Characidium	Characidium	sp	Characidium_sp
CIACOL1434	Juan David Bogota Gregory	2013-07-30	2013	Belen de los Andaquies	km 13.9 rio San Luis Bodoquerito via Belen-Los Angeles corregimiento Aletones	S_12	2013_S_12	2	Characiformes	Crenuchidae	Characidium	Characidium	sp	Characidium_sp
CIACOL1435	Flavio Thadeo de Lima	2017-07-29	2017	Florencia	Kilometro 12 quebrada las Doradas via Florencia-Neiva	S_4	2017_S_4	1	Characiformes	Crenuchidae	Characidium boehlkei Gery 1972	Characidium	boehlkei	Characidium_boehlkei
CIACOL1436	Juan David Bogota Gregory	2013-07-31	2013	Florencia	Quebrada la Yuca via Florencia-Belen de los Andaquies	S_7	2013_S_7	5	Characiformes	Parodontidae	Parodon buckleyi Boulenger 1887	Parodon	buckleyi	Parodon_buckleyi
CIACOL1484	Juan David Bogota Gregory	2013-07-27	2013	Florencia	Km 61 Rio Sucre en el puente de la antigua via a Neiva	S_2	2013_S_2	1	Characiformes	Chilodontidae	Caenotropus labyrinthicus (Kner 1858)	Caenotropus	labyrinthicus	Caenotropus_labyrinthicus
CIACOL1532	Juan David Bogota Gregory	2013-07-28	2013	Florencia	Km 15 quebrada la Carbona via Florencia-Neiva puente	S_6	2013_S_6	1	Characiformes	Bryconidae	Salminus hilarii Valenciennes 1850	Salminus	hilarii	Salminus_hilarii
CIACOL1543	Carlos Luis DoNascimiento Montoya	2013-07-30	2013	Belen de los Andaquies	km 13.9 rio San Luis Bodoquerito via Belen-Los Angeles corregimiento Aletones	S_12	2013_S_12	1	Siluriformes	Cetopsidae	Cetopsis montana Vari Ferraris & de Pinna 2005	Cetopsis	montana	Cetopsis_montana
CIACOL1544	Carlos Luis DoNascimiento Montoya	2013-07-31	2013	Morelia	Quebrada Aguas Calientes en la via Belen-Florencia	S_9	2013_S_9	1	Siluriformes	Cetopsidae	Cetopsis montana Vari Ferraris & de Pinna 2005	Cetopsis	montana	Cetopsis_montana
CIACOL1551	Juan David Bogota Gregory	2013-07-27	2013	Florencia	Km 61 Rio Sucre en el puente de la antigua via a Neiva	S_2	2013_S_2	2	Siluriformes	Astroblepidae	Astroblepus caquetae Fowler 1943	Astroblepus	caquetae	Astroblepus_caquetae
CIACOL1552	Juan David Bogota Gregory	2013-07-28	2013	Florencia	Km 72 Rio Paraiso en el puente de la via Florencia-Neiva corregimiento el CaraNo	S_3	2013_S_3	2	Siluriformes	Astroblepidae	Astroblepus caquetae Fowler 1943	Astroblepus	caquetae	Astroblepus_caquetae
CIACOL1553	Juan David Bogota Gregory	2013-07-27	2013	Florencia	Kilometro 7 quebrada la Portada corregimiento el CaraNo	S_1	2013_S_1	10	Siluriformes	Astroblepidae	Astroblepus caquetae Fowler 1943	Astroblepus	caquetae	Astroblepus_caquetae
CIACOL1554	Juan David Bogota Gregory	2013-07-27	2013	Florencia	Kilometro 7 quebrada la Portada corregimiento el CaraNo	S_1	2013_S_1	4	Siluriformes	Astroblepidae	Astroblepus caquetae Fowler 1943	Astroblepus	caquetae	Astroblepus_caquetae
CIACOL1556	Carlos Luis DoNascimiento Montoya	2013-07-30	2013	Belen de los Andaquies	km 13.9 rio San Luis Bodoquerito via Belen-Los Angeles corregimiento Aletones	S_12	2013_S_12	2	Siluriformes	Aspredinidae	Bunocephalus knerii Steindachner 1882	Bunocephalus	knerii	Bunocephalus_knerii
CIACOL1557	Juan David Bogota Gregory	2013-07-31	2013	Florencia	Quebrada la Yuca via Florencia-Belen de los Andaquies	S_7	2013_S_7	2	Siluriformes	Loricariidae	Spatuloricaria caquetae (Fowler 1943)	Spatuloricaria	caquetae	Spatuloricaria_caquetae
CIACOL1559	Juan David Bogota Gregory	2013-08-11	2013	Florencia	Quebrada la Mochilero via Florencia-Belen de los Andaquies corregimiento la Mochilero	S_8	2013_S_8	1	Siluriformes	Loricariidae	Rineloricaria lanceolata (Gunther 1868)	Rineloricaria	lanceolata	Rineloricaria_lanceolata
CIACOL1571	Juan David Bogota Gregory	2013-07-31	2013	Morelia	Quebrada Aguas Calientes en la via Belen-Florencia	S_9	2013_S_9	2	Siluriformes	Loricariidae	Farlowella smithi Fowler 1913	Farlowella	smithi	Farlowella_smithi
CIACOL1575	Juan David Bogota Gregory	2013-08-11	2013	Florencia	Quebrada la Mochilero via Florencia-Belen de los Andaquies corregimiento la Mochilero	S_8	2013_S_8	2	Siluriformes	Loricariidae	Ancistrus lineolatus Fowler 1943	Ancistrus	lineolatus	Ancistrus_lineolatus
CIACOL1578	Juan David Bogota Gregory	2013-07-31	2013	Morelia	Quebrada Aguas Calientes en la via Belen-Florencia	S_9	2013_S_9	5	Siluriformes	Loricariidae	Ancistrus lineolatus Fowler 1943	Ancistrus	lineolatus	Ancistrus_lineolatus
CIACOL1584	Juan David Bogota Gregory	2013-07-27	2013	Florencia	Kilometro 6 quebrada Sardina via Florencia-Neiva corregimiento el CaraNo	S_5	2013_S_5	1	Siluriformes	Loricariidae	Hypostomus oculeus (Fowler 1943)	Hypostomus	oculeus	Hypostomus_oculeus
CIACOL1586	Juan David Bogota Gregory	2013-07-31	2013	Morelia	Quebrada Aguas Calientes en la via Belen-Florencia	S_9	2013_S_9	3	Siluriformes	Loricariidae	Hypostomus	Hypostomus	sp	Hypostomus_sp
CIACOL1590	Juan David Bogota Gregory	2017-07-29	2017	Florencia	Kilometro 12 quebrada las Doradas via Florencia-Neiva	S_4	2017_S_4	1	Siluriformes	Loricariidae	Chaetostoma platyrhynchus (Fowler 1943)	Chaetostoma	platyrhynchus	Chaetostoma_platyrhynchus
CIACOL1591	Juan David Bogota Gregory	2013-07-30	2013	Belen de los Andaquies	Quebrada La Arenosa via Belen-Los Angeles corregimiento Aletones	S_11	2013_S_11	3	Siluriformes	Loricariidae	Chaetostoma platyrhynchus (Fowler 1943)	Chaetostoma	platyrhynchus	Chaetostoma_platyrhynchus
CIACOL1592	Juan David Bogota Gregory	2013-07-27	2013	Florencia	Kilometro 7 quebrada la Portada corregimiento el CaraNo	S_1	2013_S_1	7	Siluriformes	Loricariidae	Chaetostoma platyrhynchus (Fowler 1943)	Chaetostoma	platyrhynchus	Chaetostoma_platyrhynchus
CIACOL1593	Juan David Bogota Gregory	2013-07-28	2013	Florencia	Km 15 quebrada la Carbona via Florencia-Neiva puente	S_6	2013_S_6	3	Siluriformes	Loricariidae	Chaetostoma platyrhynchus (Fowler 1943)	Chaetostoma	platyrhynchus	Chaetostoma_platyrhynchus
CIACOL1594	Juan David Bogota Gregory	2013-07-27	2013	Florencia	Kilometro 6 quebrada Sardina via Florencia-Neiva corregimiento el CaraNo	S_5	2013_S_5	8	Siluriformes	Loricariidae	Chaetostoma platyrhynchus (Fowler 1943)	Chaetostoma	platyrhynchus	Chaetostoma_platyrhynchus
CIACOL1595	Juan David Bogota Gregory	2013-08-11	2013	Florencia	Quebrada la Mochilero via Florencia-Belen de los Andaquies corregimiento la Mochilero	S_8	2013_S_8	4	Siluriformes	Loricariidae	Chaetostoma anale (Fowler 1943)	Chaetostoma	anale	Chaetostoma_anale
CIACOL1596	Juan David Bogota Gregory	2013-07-31	2013	Florencia	Quebrada la Yuca via Florencia-Belen de los Andaquies	S_7	2013_S_7	4	Siluriformes	Loricariidae	Chaetostoma anale (Fowler 1943)	Chaetostoma	anale	Chaetostoma_anale
CIACOL1598	Juan David Bogota Gregory	2013-07-27	2013	Florencia	Kilometro 6 quebrada Sardina via Florencia-Neiva corregimiento el CaraNo	S_5	2013_S_5	2	Siluriformes	Loricariidae	Chaetostoma anale (Fowler 1943)	Chaetostoma	anale	Chaetostoma_anale
CIACOL1604	Juan David Bogota Gregory	2013-07-30	2013	Belen de los Andaquies	km 13.9 rio San Luis Bodoquerito via Belen-Los Angeles corregimiento Aletones	S_12	2013_S_12	1	Siluriformes	Heptapteridae	Pimelodella conquetaensis Ahl 1925	Pimelodella	conquetaensis	Pimelodella_conquetaensis
CIACOL1605	Juan David Bogota Gregory	2013-08-11	2013	Florencia	Quebrada la Mochilero via Florencia-Belen de los Andaquies corregimiento la Mochilero	S_8	2013_S_8	3	Siluriformes	Heptapteridae	Pimelodella conquetaensis Ahl 1925	Pimelodella	conquetaensis	Pimelodella_conquetaensis
CIACOL1606	Juan David Bogota Gregory	2013-07-31	2013	Florencia	Quebrada la Yuca via Florencia-Belen de los Andaquies	S_7	2013_S_7	2	Siluriformes	Heptapteridae	Pimelodella conquetaensis Ahl 1925	Pimelodella	conquetaensis	Pimelodella_conquetaensis
CIACOL1609	Carlos Luis DoNascimiento Montoya	2013-07-28	2013	Florencia	Km 15 quebrada la Carbona via Florencia-Neiva puente	S_6	2013_S_6	3	Siluriformes	Heptapteridae	Chasmocranus quadrizonatus Pearson 1937	Chasmocranus	quadrizonatus	Chasmocranus_quadrizonatus
CIACOL1610	Carlos Luis DoNascimiento Montoya	2013-07-28	2013	Florencia	Km 72 Rio Paraiso en el puente de la via Florencia-Neiva corregimiento el CaraNo	S_3	2013_S_3	1	Siluriformes	Heptapteridae	Chasmocranus quadrizonatus Pearson 1937	Chasmocranus	quadrizonatus	Chasmocranus_quadrizonatus
CIACOL1611	Carlos Luis DoNascimiento Montoya	2017-07-29	2017	Florencia	Kilometro 12 quebrada las Doradas via Florencia-Neiva	S_4	2017_S_4	1	Siluriformes	Heptapteridae	Chasmocranus quadrizonatus Pearson 1937	Chasmocranus	quadrizonatus	Chasmocranus_quadrizonatus
CIACOL1612	Carlos Luis DoNascimiento Montoya	2013-08-11	2013	Florencia	Quebrada la Mochilero via Florencia-Belen de los Andaquies corregimiento la Mochilero	S_8	2013_S_8	3	Siluriformes	Heptapteridae	Cetopsorhamdia	Cetopsorhamdia	sp	Cetopsorhamdia_sp
CIACOL1613	Carlos Luis DoNascimiento Montoya	2013-08-11	2013	Florencia	Quebrada la Mochilero via Florencia-Belen de los Andaquies corregimiento la Mochilero	S_8	2013_S_8	2	Siluriformes	Heptapteridae	Chasmocranus quadrizonatus Pearson 1937	Chasmocranus	quadrizonatus	Chasmocranus_quadrizonatus
CIACOL1614	Carlos Luis DoNascimiento Montoya	2013-07-27	2013	Florencia	Kilometro 6 quebrada Sardina via Florencia-Neiva corregimiento el CaraNo	S_5	2013_S_5	3	Siluriformes	Heptapteridae	Chasmocranus quadrizonatus Pearson 1937	Chasmocranus	quadrizonatus	Chasmocranus_quadrizonatus
CIACOL1616	Carlos Luis DoNascimiento Montoya	2013-07-30	2013	Belen de los Andaquies	km 13.9 rio San Luis Bodoquerito via Belen-Los Angeles corregimiento Aletones	S_12	2013_S_12	1	Siluriformes	Heptapteridae	Chasmocranus quadrizonatus Pearson 1937	Chasmocranus	quadrizonatus	Chasmocranus_quadrizonatus
CIACOL1617	Carlos Luis DoNascimiento Montoya	2013-07-31	2013	Morelia	Quebrada Aguas Calientes en la via Belen-Florencia	S_9	2013_S_9	6	Siluriformes	Heptapteridae	Chasmocranus quadrizonatus Pearson 1937	Chasmocranus	quadrizonatus	Chasmocranus_quadrizonatus
CIACOL1625	Juan David Bogota Gregory	2013-07-31	2013	Morelia	Quebrada Aguas Calientes en la via Belen-Florencia	S_9	2013_S_9	2	Siluriformes	Auchenipteridae	Centromochlus altae Fowler 1945	Centromochlus	altae	Centromochlus_altae
CIACOL1695	Juan David Bogota Gregory	2015-09-17	2015	Florencia	Kilometro 7 quebrada la Portada corregimiento el CaraNo	S_1	2015_S_1	8	Siluriformes	Astroblepidae	Astroblepus caquetae Fowler 1943	Astroblepus	caquetae	Astroblepus_caquetae
CIACOL1696	Juan David Bogota Gregory	2015-09-17	2015	Florencia	Kilometro 7 quebrada la Portada corregimiento el CaraNo	S_1	2015_S_1	6	Siluriformes	Loricariidae	Chaetostoma anale (Fowler 1943)	Chaetostoma	anale	Chaetostoma_anale
CIACOL1697	Juan David Bogota Gregory	2015-09-17	2015	Florencia	Km 61 Rio Sucre en el puente de la antigua via a Neiva	S_2	2015_S_2	1	Siluriformes	Astroblepidae	Astroblepus caquetae Fowler 1943	Astroblepus	caquetae	Astroblepus_caquetae
CIACOL1698	Juan David Bogota Gregory	2015-09-18	2015	Florencia	Km 72 Rio Paraiso en el puente de la via Florencia-Neiva corregimiento el CaraNo	S_3	2015_S_3	8	Siluriformes	Loricariidae	Chaetostoma platyrhynchus (Fowler 1943)	Chaetostoma	platyrhynchus	Chaetostoma_platyrhynchus
CIACOL1699	Juan David Bogota Gregory	2015-09-18	2015	Florencia	Km 72 Rio Paraiso en el puente de la via Florencia-Neiva corregimiento el CaraNo	S_3	2015_S_3	1	Siluriformes	Astroblepidae	Astroblepus caquetae Fowler 1943	Astroblepus	caquetae	Astroblepus_caquetae
CIACOL1700	Juan Gabriel Albornoz Garzon	2015-09-19	2015	Morelia	Quebrada Aguas Calientes en la via Belen-Florencia	S_9	2015_S_9	5	Characiformes	Characidae	Hemibrycon polyodon (Gunther 1864)	Hemibrycon	polyodon	Hemibrycon_polyodon
CIACOL1701	Juan David Bogota Gregory	2015-09-18	2015	Florencia	Km 72 Rio Paraiso en el puente de la via Florencia-Neiva corregimiento el CaraNo	S_3	2015_S_3	5	Characiformes	Characidae	Boehlkea fredcochui Gery 1966	Boehlkea	fredcochui	Boehlkea_fredcochui
CIACOL1702	Juan David Bogota Gregory	2015-09-18	2015	Florencia	Km 72 Rio Paraiso en el puente de la via Florencia-Neiva corregimiento el CaraNo	S_3	2015_S_3	8	Characiformes	Characidae	Creagrutus amoenus Fowler 1943	Creagrutus	amoenus	Creagrutus_amoenus
CIACOL1703	Juan David Bogota Gregory	2015-09-18	2015	Florencia	Kilometro 12 quebrada las Doradas via Florencia-Neiva	S_4	2015_S_4	9	Blenniiformes	Poeciliidae	Poecilia	Poecilia	sp	Poecilia_sp
CIACOL1704	Flavio Thadeo de Lima	2015-09-18	2015	Florencia	Kilometro 12 quebrada las Doradas via Florencia-Neiva	S_4	2015_S_4	27	Characiformes	Characidae	Ceratobranchia	Ceratobranchia	sp	Ceratobranchia_sp
CIACOL1705	Juan David Bogota Gregory	2015-09-18	2015	Florencia	Kilometro 12 quebrada las Doradas via Florencia-Neiva	S_4	2015_S_4	3	Characiformes	Characidae	Creagrutus amoenus Fowler 1943	Creagrutus	amoenus	Creagrutus_amoenus
CIACOL1706	Juan David Bogota Gregory	2015-09-18	2015	Florencia	Kilometro 12 quebrada las Doradas via Florencia-Neiva	S_4	2015_S_4	1	Siluriformes	Heptapteridae	Rhamdia quelen (Quoy & Gaimard 1824)	Rhamdia	quelen	Rhamdia_quelen
CIACOL1707	Flavio Thadeo de Lima	2015-09-18	2015	Florencia	Kilometro 12 quebrada las Doradas via Florencia-Neiva	S_4	2015_S_4	1	Characiformes	Crenuchidae	Characidium boehlkei Gery 1972	Characidium	boehlkei	Characidium_boehlkei
CIACOL1708	Flavio Thadeo de Lima	2015-09-18	2015	Florencia	Km 72 Rio Paraiso en el puente de la via Florencia-Neiva corregimiento el CaraNo	S_3	2015_S_3	2	Characiformes	Crenuchidae	Characidium boehlkei Gery 1972	Characidium	boehlkei	Characidium_boehlkei
CIACOL1709	Juan David Bogota Gregory	2015-09-18	2015	Florencia	Km 15 quebrada la Carbona via Florencia-Neiva puente	S_6	2015_S_6	15	Characiformes	Characidae	Creagrutus amoenus Fowler 1943	Creagrutus	amoenus	Creagrutus_amoenus
CIACOL1710	Juan David Bogota Gregory	2015-09-18	2015	Florencia	Km 15 quebrada la Carbona via Florencia-Neiva puente	S_6	2015_S_6	1	Siluriformes	Loricariidae	Chaetostoma platyrhynchus (Fowler 1943)	Chaetostoma	platyrhynchus	Chaetostoma_platyrhynchus
CIACOL1711	Carlos Luis DoNascimiento Montoya	2015-09-18	2015	Florencia	Km 15 quebrada la Carbona via Florencia-Neiva puente	S_6	2015_S_6	5	Siluriformes	Heptapteridae	Chasmocranus quadrizonatus Pearson 1937	Chasmocranus	quadrizonatus	Chasmocranus_quadrizonatus
CIACOL1712	Flavio Thadeo de Lima	2015-09-18	2015	Florencia	Km 15 quebrada la Carbona via Florencia-Neiva puente	S_6	2015_S_6	2	Characiformes	Characidae	Ceratobranchia	Ceratobranchia	sp	Ceratobranchia_sp
CIACOL1713	Juan David Bogota Gregory	2015-09-18	2015	Florencia	Km 15 quebrada la Carbona via Florencia-Neiva puente	S_6	2015_S_6	2	Characiformes	Characidae	Hemibrycon polyodon (Gunther 1864)	Hemibrycon	polyodon	Hemibrycon_polyodon
CIACOL1714	Flavio Thadeo de Lima	2015-09-19	2015	Florencia	Kilometro 6 quebrada Sardina via Florencia-Neiva corregimiento el CaraNo	S_5	2015_S_5	3	Characiformes	Characidae	Creagrutus	Creagrutus	sp	Creagrutus_sp
CIACOL1715	Juan David Bogota Gregory	2015-09-19	2015	Florencia	Kilometro 6 quebrada Sardina via Florencia-Neiva corregimiento el CaraNo	S_5	2015_S_5	5	Characiformes	Characidae	Hemibrycon polyodon (Gunther 1864)	Hemibrycon	polyodon	Hemibrycon_polyodon
CIACOL1723	Juan David Bogota Gregory	2015-09-19	2015	Belen de los Andaquies	km 13.9 rio San Luis Bodoquerito via Belen-Los Angeles corregimiento Aletones	S_12	2015_S_12	4	Characiformes	Characidae	Boehlkea fredcochui Gery 1966	Boehlkea	fredcochui	Boehlkea_fredcochui
CIACOL1724	Flavio Thadeo de Lima	2015-09-19	2015	Belen de los Andaquies	km 13.9 rio San Luis Bodoquerito via Belen-Los Angeles corregimiento Aletones	S_12	2015_S_12	2	Characiformes	Characidae	Creagrutus amoenus Fowler 1943	Creagrutus	amoenus	Creagrutus_amoenus
CIACOL1725	Flavio Thadeo de Lima	2015-09-19	2015	Belen de los Andaquies	km 13.9 rio San Luis Bodoquerito via Belen-Los Angeles corregimiento Aletones	S_12	2015_S_12	1	Characiformes	Characidae	Astyanax maximus (Steindachner 1876)	Astyanax	maximus	Astyanax_maximus
CIACOL1726	Flavio Thadeo de Lima	2015-09-19	2015	Belen de los Andaquies	km 13.9 rio San Luis Bodoquerito via Belen-Los Angeles corregimiento Aletones	S_12	2015_S_12	2	Characiformes	Characidae	Bryconamericus cismontanus Eigenmann 1914	Bryconamericus	cismontanus	Bryconamericus_cismontanus
CIACOL1727	Juan David Bogota Gregory	2015-09-19	2015	Belen de los Andaquies	km 13.9 rio San Luis Bodoquerito via Belen-Los Angeles corregimiento Aletones	S_12	2015_S_12	1	Characiformes	Characidae	Tyttocharax	Tyttocharax	sp	Tyttocharax_sp
CIACOL1728	Carlos Luis DoNascimiento Montoya	2015-09-19	2015	Belen de los Andaquies	km 13.9 rio San Luis Bodoquerito via Belen-Los Angeles corregimiento Aletones	S_12	2015_S_12	1	Siluriformes	Heptapteridae	Chasmocranus quadrizonatus Pearson 1937	Chasmocranus	quadrizonatus	Chasmocranus_quadrizonatus
CIACOL1729	Juan David Bogota Gregory	2015-09-19	2015	Belen de los Andaquies	km 13.9 rio San Luis Bodoquerito via Belen-Los Angeles corregimiento Aletones	S_12	2015_S_12	1	Siluriformes	Loricariidae	Farlowella gracilis Regan 1904	Farlowella	gracilis	Farlowella_gracilis
CIACOL1730	Juan David Bogota Gregory	2015-09-19	2015	Belen de los Andaquies	km 13.9 rio San Luis Bodoquerito via Belen-Los Angeles corregimiento Aletones	S_12	2015_S_12	3	Siluriformes	Loricariidae	Hypostomus pyrineusi (Miranda Ribeiro 1920)	Hypostomus	pyrineusi	Hypostomus_pyrineusi
CIACOL1731	Flavio Thadeo de Lima	2015-09-19	2015	Belen de los Andaquies	Quebrada La Arenosa via Belen-Los Angeles corregimiento Aletones	S_11	2015_S_11	8	Characiformes	Crenuchidae	Characidium	Characidium	sp	Characidium_sp
CIACOL1732	Juan David Bogota Gregory	2015-09-19	2015	Belen de los Andaquies	Quebrada La Arenosa via Belen-Los Angeles corregimiento Aletones	S_11	2015_S_11	11	Characiformes	Characidae	Knodus hypopterus (Fowler 1943)	Knodus	hypopterus	Knodus_hypopterus
CIACOL1733	Juan David Bogota Gregory	2015-09-19	2015	Belen de los Andaquies	Quebrada La Arenosa via Belen-Los Angeles corregimiento Aletones	S_11	2015_S_11	5	Characiformes	Characidae	Creagrutus amoenus Fowler 1943	Creagrutus	amoenus	Creagrutus_amoenus
CIACOL1734	Juan David Bogota Gregory	2015-09-19	2015	Belen de los Andaquies	Quebrada La Arenosa via Belen-Los Angeles corregimiento Aletones	S_11	2015_S_11	8	Siluriformes	Loricariidae	Chaetostoma platyrhynchus (Fowler 1943)	Chaetostoma	platyrhynchus	Chaetostoma_platyrhynchus
CIACOL1735	Flavio Thadeo de Lima	2015-09-19	2015	Belen de los Andaquies	Quebrada la Chocho via Florencia-Belen de los Andaquies	S_10	2015_S_10	6	Characiformes	Crenuchidae	Characidium zebra Eigenmman 1909	Characidium	zebra	Characidium_zebra
CIACOL1736	Flavio Thadeo de Lima	2015-09-19	2015	Belen de los Andaquies	Quebrada la Chocho via Florencia-Belen de los Andaquies	S_10	2015_S_10	1	Characiformes	Characidae	Astyanax maximus (Steindachner 1876)	Astyanax	maximus	Astyanax_maximus
CIACOL1737	Juan David Bogota Gregory	2015-09-19	2015	Belen de los Andaquies	Quebrada la Chocho via Florencia-Belen de los Andaquies	S_10	2015_S_10	12	Characiformes	Characidae	Creagrutus amoenus Fowler 1943	Creagrutus	amoenus	Creagrutus_amoenus
CIACOL1738	Juan David Bogota Gregory	2015-09-19	2015	Belen de los Andaquies	Quebrada la Chocho via Florencia-Belen de los Andaquies	S_10	2015_S_10	1	Characiformes	Characidae	Jupiaba asymmetrica (Eigenmann 1908)	Jupiaba	asymmetrica	Jupiaba_asymmetrica
CIACOL1739	Juan David Bogota Gregory	2015-09-19	2015	Belen de los Andaquies	Quebrada la Chocho via Florencia-Belen de los Andaquies	S_10	2015_S_10	29	Characiformes	Characidae	Knodus hypopterus (Fowler 1943)	Knodus	hypopterus	Knodus_hypopterus
CIACOL1740	Juan David Bogota Gregory	2015-09-19	2015	Belen de los Andaquies	Quebrada la Chocho via Florencia-Belen de los Andaquies	S_10	2015_S_10	3	Characiformes	Iguanodectidae	Bryconops caudomaculatus (Gunther 1864)	Bryconops	caudomaculatus	Bryconops_caudomaculatus
CIACOL1741	Carlos Luis DoNascimiento Montoya	2015-09-19	2015	Belen de los Andaquies	Quebrada la Chocho via Florencia-Belen de los Andaquies	S_10	2015_S_10	3	Siluriformes	Trichomycteridae	Ochmacanthus alternus Myers 1927	Ochmacanthus	alternus	Ochmacanthus_alternus
CIACOL1742	Juan David Bogota Gregory	2015-09-19	2015	Belen de los Andaquies	Quebrada la Chocho via Florencia-Belen de los Andaquies	S_10	2015_S_10	2	Blenniiformes	Cichlidae	Bujurquina peregrinabunda (Kullander 1986)	Bujurquina	peregrinabunda	Bujurquina_peregrinabunda
CIACOL1743	Flavio Thadeo de Lima	2015-09-20	2015	Florencia	Quebrada la Yuca via Florencia-Belen de los Andaquies	S_7	2015_S_7	2	Characiformes	Crenuchidae	Characidium zebra Eigenmman 1909	Characidium	zebra	Characidium_zebra
CIACOL1744	Juan Gabriel Albornoz Garzon	2015-09-20	2015	Florencia	Quebrada la Yuca via Florencia-Belen de los Andaquies	S_7	2015_S_7	1	Characiformes	Characidae	Creagrutus flavescens Vari & Harold 2001	Creagrutus	flavescens	Creagrutus_flavescens
CIACOL1745	Juan David Bogota Gregory	2015-09-20	2015	Florencia	Quebrada la Yuca via Florencia-Belen de los Andaquies	S_7	2015_S_7	2	Characiformes	Characidae	Jupiaba asymmetrica (Eigenmann 1908)	Jupiaba	asymmetrica	Jupiaba_asymmetrica
CIACOL1746	Flavio Thadeo de Lima	2015-09-20	2015	Florencia	Quebrada la Yuca via Florencia-Belen de los Andaquies	S_7	2015_S_7	26	Characiformes	Characidae	Knodus alpha	Knodus	alpha	Knodus_alpha
CIACOL1747	Juan David Bogota Gregory	2015-09-20	2015	Florencia	Quebrada la Yuca via Florencia-Belen de los Andaquies	S_7	2015_S_7	1	Characiformes	Characidae	Odontostilbe fugitiva Cope 1870	Odontostilbe	fugitiva	Odontostilbe_fugitiva
CIACOL1748	Juan David Bogota Gregory	2015-09-20	2015	Florencia	Quebrada la Yuca via Florencia-Belen de los Andaquies	S_7	2015_S_7	2	Siluriformes	Loricariidae	Ancistrus lineolatus Fowler 1943	Ancistrus	lineolatus	Ancistrus_lineolatus
CIACOL1749	Juan David Bogota Gregory	2015-09-20	2015	Florencia	Quebrada la Yuca via Florencia-Belen de los Andaquies	S_7	2015_S_7	1	Siluriformes	Loricariidae	Hypostomus	Hypostomus	sp	Hypostomus_sp
CIACOL1750	Juan David Bogota Gregory	2015-09-20	2015	Florencia	Quebrada la Yuca via Florencia-Belen de los Andaquies	S_7	2015_S_7	1	Siluriformes	Heptapteridae	Pimelodella conquetaensis Ahl 1925	Pimelodella	conquetaensis	Pimelodella_conquetaensis
CIACOL1751	Flavio Thadeo de Lima	2015-09-20	2015	Florencia	Quebrada la Mochilero via Florencia-Belen de los Andaquies corregimiento la Mochilero	S_8	2015_S_8	7	Characiformes	Crenuchidae	Characidium zebra Eigenmman 1909	Characidium	zebra	Characidium_zebra
CIACOL1752	Juan Gabriel Albornoz Garzon	2015-09-20	2015	Florencia	Quebrada la Mochilero via Florencia-Belen de los Andaquies corregimiento la Mochilero	S_8	2015_S_8	8	Characiformes	Characidae	Creagrutus flavescens Vari & Harold 2001	Creagrutus	flavescens	Creagrutus_flavescens
CIACOL1753	Flavio Thadeo de Lima	2015-09-20	2015	Florencia	Quebrada la Mochilero via Florencia-Belen de los Andaquies corregimiento la Mochilero	S_8	2015_S_8	9	Characiformes	Characidae	Hemibrycon	Hemibrycon	sp	Hemibrycon_sp
CIACOL1754	Flavio Thadeo de Lima	2015-09-20	2015	Florencia	Quebrada la Yuca via Florencia-Belen de los Andaquies	S_7	2015_S_7	10	Characiformes	Characidae	Knodus alpha	Knodus	alpha	Knodus_alpha
CIACOL1755	Juan David Bogota Gregory	2015-09-20	2015	Florencia	Quebrada la Mochilero via Florencia-Belen de los Andaquies corregimiento la Mochilero	S_8	2015_S_8	10	Characiformes	Characidae	Scopaeocharax rhinodus (Böhlke 1958)	Scopaeocharax	rhinodus	Scopaeocharax_rhinodus
CIACOL1756	Flavio Thadeo de Lima	2015-09-20	2015	Florencia	Quebrada la Mochilero via Florencia-Belen de los Andaquies corregimiento la Mochilero	S_8	2015_S_8	21	Characiformes	Characidae	Odontostilbe fugitiva Cope 1870	Odontostilbe	fugitiva	Odontostilbe_fugitiva
CIACOL1757	Juan David Bogota Gregory	2015-09-20	2015	Florencia	Quebrada la Mochilero via Florencia-Belen de los Andaquies corregimiento la Mochilero	S_8	2015_S_8	2	Siluriformes	Loricariidae	Chaetostoma anale (Fowler 1943)	Chaetostoma	anale	Chaetostoma_anale
CIACOL1759	Juan David Bogota Gregory	2015-09-20	2015	Florencia	Quebrada la Mochilero via Florencia-Belen de los Andaquies corregimiento la Mochilero	S_8	2015_S_8	1	Blenniiformes	Cichlidae	Bujurquina peregrinabunda (Kullander 1986)	Bujurquina	peregrinabunda	Bujurquina_peregrinabunda
CIACOL1760	Juan David Bogota Gregory	2015-09-20	2015	Florencia	Quebrada la Mochilero via Florencia-Belen de los Andaquies corregimiento la Mochilero	S_8	2015_S_8	1	Characiformes	Characidae	Jupiaba asymmetrica (Eigenmann 1908)	Jupiaba	asymmetrica	Jupiaba_asymmetrica
CIACOL1763	Flavio Thadeo de Lima	2015-09-19	2015	Morelia	Quebrada Aguas Calientes en la via Belen-Florencia	S_9	2015_S_9	3	Characiformes	Crenuchidae	Characidium	Characidium	sp	Characidium_sp
CIACOL1764	Juan David Bogota Gregory	2015-09-19	2015	Morelia	Quebrada Aguas Calientes en la via Belen-Florencia	S_9	2015_S_9	5	Siluriformes	Loricariidae	Ancistrus lineolatus Fowler 1943	Ancistrus	lineolatus	Ancistrus_lineolatus
CIACOL1765	Juan David Bogota Gregory	2015-09-19	2015	Morelia	Quebrada Aguas Calientes en la via Belen-Florencia	S_9	2015_S_9	3	Siluriformes	Loricariidae	Hypostomus pyrineusi (Miranda Ribeiro 1920)	Hypostomus	pyrineusi	Hypostomus_pyrineusi
CIACOL1766	Juan David Bogota Gregory	2015-09-19	2015	Morelia	Quebrada Aguas Calientes en la via Belen-Florencia	S_9	2015_S_9	1	Siluriformes	Loricariidae	Hypostomus	Hypostomus	sp	Hypostomus_sp
CIACOL1767	Juan David Bogota Gregory	2015-09-19	2015	Morelia	Quebrada Aguas Calientes en la via Belen-Florencia	S_9	2015_S_9	4	Siluriformes	Heptapteridae	imparfinis stictonotus (Fowler 1940)	Imparfinis	stictonotus	Imparfinis_stictonotus
CIACOL1768	Carlos Luis DoNascimiento Montoya	2015-09-19	2015	Morelia	Quebrada Aguas Calientes en la via Belen-Florencia	S_9	2015_S_9	1	Siluriformes	Heptapteridae	Cetopsorhamdia	Cetopsorhamdia	sp	Cetopsorhamdia_sp
CIACOL1769	Astrid Acosta Santos	2015-09-19	2015	Morelia	Quebrada Aguas Calientes en la via Belen-Florencia	S_9	2015_S_9	1	Siluriformes	Heptapteridae	Chasmocranus quadrizonatus Pearson 1937	Chasmocranus	quadrizonatus	Chasmocranus_quadrizonatus
CIACOL1771	Juan David Bogota Gregory	2015-09-19	2015	Morelia	Quebrada Aguas Calientes en la via Belen-Florencia	S_9	2015_S_9	23	Characiformes	Characidae	Knodus caquetae Fowler 1945	Knodus	caquetae	Knodus_caquetae
CIACOL1772	Juan David Bogota Gregory	2015-09-19	2015	Morelia	Quebrada Aguas Calientes en la via Belen-Florencia	S_9	2015_S_9	11	Characiformes	Characidae	Hemibrycon pautensis Roman-Valencia Ruiz C. & Barriga Salazar 2006	Hemibrycon	pautensis	Hemibrycon_pautensis
CIACOL1773	Juan David Bogota Gregory	2015-09-19	2015	Morelia	Quebrada Aguas Calientes en la via Belen-Florencia	S_9	2015_S_9	10	Characiformes	Characidae	Xenurobrycon sp Nv.	Xenurobrycon	sp	Xenurobrycon_sp
CIACOL1774	Juan Gabriel Albornoz Garzon	2015-09-19	2015	Morelia	Quebrada Aguas Calientes en la via Belen-Florencia	S_9	2015_S_9	14	Characiformes	Characidae	Creagrutus flavescens Vari & Harold 2001	Creagrutus	flavescens	Creagrutus_flavescens
CIACOL1775	Juan David Bogota Gregory	2015-09-19	2015	Morelia	Quebrada Aguas Calientes en la via Belen-Florencia	S_9	2015_S_9	1	Characiformes	Characidae	Odontostilbe fugitiva Cope 1870	Odontostilbe	fugitiva	Odontostilbe_fugitiva
CIACOL1776	Juan David Bogota Gregory	2015-09-19	2015	Belen de los Andaquies	Quebrada la Chocho via Florencia-Belen de los Andaquies	S_10	2015_S_10	2	Characiformes	Characidae	Odontostilbe fugitiva Cope 1870	Odontostilbe	fugitiva	Odontostilbe_fugitiva
CIACOL1777	Juan David Bogota Gregory	2015-09-19	2015	Belen de los Andaquies	Quebrada la Chocho via Florencia-Belen de los Andaquies	S_10	2015_S_10	2	Characiformes	Characidae	Hemibrycon pautensis Roman-Valencia Ruiz C. & Barriga Salazar 2006	Hemibrycon	pautensis	Hemibrycon_pautensis
CIACOL2060	Carlos Luis DoNascimiento Montoya	2016-08-12	2016	Florencia	Kilometro 12 quebrada las Doradas via Florencia-Neiva	S_4	2016_S_4	1	Siluriformes	Heptapteridae	Chasmocranus quadrizonatus Pearson 1937	Chasmocranus	quadrizonatus	Chasmocranus_quadrizonatus
CIACOL2061	Carlos Luis DoNascimiento Montoya	2016-08-13	2016	Florencia	Km 15 quebrada la Carbona via Florencia-Neiva puente	S_6	2016_S_6	5	Siluriformes	Heptapteridae	Chasmocranus quadrizonatus Pearson 1937	Chasmocranus	quadrizonatus	Chasmocranus_quadrizonatus
CIACOL2062	Carlos Luis DoNascimiento Montoya	2016-08-15	2016	Florencia	Quebrada la Mochilero via Florencia-Belen de los Andaquies corregimiento la Mochilero	S_8	2016_S_8	1	Siluriformes	Heptapteridae	Chasmocranus quadrizonatus Pearson 1937	Chasmocranus	quadrizonatus	Chasmocranus_quadrizonatus
CIACOL2063	Carlos Luis DoNascimiento Montoya	2016-08-13	2016	Florencia	Km 15 quebrada la Carbona via Florencia-Neiva puente	S_6	2016_S_6	5	Siluriformes	Heptapteridae	Chasmocranus quadrizonatus Pearson 1937	Chasmocranus	quadrizonatus	Chasmocranus_quadrizonatus
CIACOL2064	Carlos Luis DoNascimiento Montoya	2016-08-15	2016	Morelia	Quebrada Aguas Calientes en la via Belen-Florencia	S_9	2016_S_9	1	Siluriformes	Heptapteridae	imparfinis stictonotus (Fowler 1940)	imparfinis	stictonotus	imparfinis_stictonotus
CIACOL2080	Juan David Bogota Gregory	2016-08-15	2016	Florencia	Quebrada la Yuca via Florencia-Belen de los Andaquies	S_7	2016_S_7	1	Characiformes	Parodontidae	Parodon buckleyi Boulenger 1887	Parodon	buckleyi	Parodon_buckleyi
CIACOL2081	Juan David Bogota Gregory	2016-08-15	2016	Florencia	Quebrada la Yuca via Florencia-Belen de los Andaquies	S_7	2016_S_7	3	Characiformes	Parodontidae	Parodon buckleyi Boulenger 1887	Parodon	buckleyi	Parodon_buckleyi
CIACOL2082	Juan David Bogota Gregory	2016-08-15	2016	Florencia	Quebrada la Mochilero via Florencia-Belen de los Andaquies corregimiento la Mochilero	S_8	2016_S_8	2	Characiformes	Parodontidae	Parodon buckleyi Boulenger 1887	Parodon	buckleyi	Parodon_buckleyi
CIACOL2083	Juan David Bogota Gregory	2016-08-15	2016	Florencia	Quebrada la Mochilero via Florencia-Belen de los Andaquies corregimiento la Mochilero	S_8	2016_S_8	13	Characiformes	Parodontidae	Parodon buckleyi Boulenger 1887	Parodon	buckleyi	Parodon_buckleyi
CIACOL2084	Juan David Bogota Gregory	2016-08-15	2016	Florencia	Quebrada la Mochilero via Florencia-Belen de los Andaquies corregimiento la Mochilero	S_8	2016_S_8	2	Characiformes	Parodontidae	Parodon pongoensis (Allen 1942)	Parodon	pongoensis	Parodon_pongoensis
CIACOL2085	Juan David Bogota Gregory	2016-08-15	2016	Florencia	Quebrada la Mochilero via Florencia-Belen de los Andaquies corregimiento la Mochilero	S_8	2016_S_8	6	Characiformes	Parodontidae	Parodon pongoensis (Allen 1942)	Parodon	pongoensis	Parodon_pongoensis
CIACOL2087	Flavio Thadeo de Lima	2016-08-15	2016	Morelia	Quebrada Aguas Calientes en la via Belen-Florencia	S_9	2016_S_9	7	Characiformes	Crenuchidae	Characidium zebra Eigenmman 1909	Characidium	zebra	Characidium_zebra
CIACOL2088	Flavio Thadeo de Lima	2016-08-12	2016	Florencia	Km 61 Rio Sucre en el puente de la antigua via a Neiva	S_2	2016_S_2	1	Characiformes	Crenuchidae	Characidium boehlkei Gery 1972	Characidium	boehlkei	Characidium_boehlkei
CIACOL2089	Flavio Thadeo de Lima	2016-08-12	2016	Florencia	Km 72 Rio Paraiso en el puente de la via Florencia-Neiva corregimiento el CaraNo	S_3	2016_S_3	1	Characiformes	Crenuchidae	Characidium boehlkei Gery 1972	Characidium	boehlkei	Characidium_boehlkei
CIACOL2090	Flavio Thadeo de Lima	2016-08-15	2016	Florencia	Quebrada la Mochilero via Florencia-Belen de los Andaquies corregimiento la Mochilero	S_8	2016_S_8	1	Characiformes	Crenuchidae	Characidium	Characidium	sp	Characidium_sp
CIACOL2091	Flavio Thadeo de Lima	2016-08-15	2016	Florencia	Quebrada la Mochilero via Florencia-Belen de los Andaquies corregimiento la Mochilero	S_8	2016_S_8	8	Characiformes	Crenuchidae	Characidium	Characidium	sp	Characidium_sp
CIACOL2092	Juan David Bogota Gregory	2016-08-15	2016	Florencia	Quebrada la Mochilero via Florencia-Belen de los Andaquies corregimiento la Mochilero	S_8	2016_S_8	4	Characiformes	Crenuchidae	Characidium	Characidium	sp	Characidium_sp
CIACOL2094	Flavio Thadeo de Lima	2016-08-15	2016	Florencia	Quebrada la Mochilero via Florencia-Belen de los Andaquies corregimiento la Mochilero	S_8	2016_S_8	20	Characiformes	Crenuchidae	Characidium zebra Eigenmman 1909	Characidium	zebra	Characidium_zebra
CIACOL2095	Flavio Thadeo de Lima	2016-08-15	2016	Florencia	Quebrada la Mochilero via Florencia-Belen de los Andaquies corregimiento la Mochilero	S_8	2016_S_8	4	Characiformes	Crenuchidae	Characidium	Characidium	sp	Characidium_sp
CIACOL2096	Flavio Thadeo de Lima	2016-08-14	2016	Belen de los Andaquies	km 13.9 rio San Luis Bodoquerito via Belen-Los Angeles corregimiento Aletones	S_12	2016_S_12	2	Characiformes	Crenuchidae	Characidium zebra Eigenmman 1909	Characidium	zebra	Characidium_zebra
CIACOL2100	Flavio Thadeo de Lima	2016-08-15	2016	Florencia	Quebrada la Mochilero via Florencia-Belen de los Andaquies corregimiento la Mochilero	S_8	2016_S_8	9	Characiformes	Crenuchidae	Characidium zebra Eigenmman 1909	Characidium	zebra	Characidium_zebra
CIACOL2101	Flavio Thadeo de Lima	2016-08-14	2016	Belen de los Andaquies	Quebrada la Chocho via Florencia-Belen de los Andaquies	S_10	2016_S_10	1	Characiformes	Crenuchidae	Characidium zebra Eigenmman 1909	Characidium	zebra	Characidium_zebra
CIACOL2102	Flavio Thadeo de Lima	2016-08-15	2016	Florencia	Quebrada la Mochilero via Florencia-Belen de los Andaquies corregimiento la Mochilero	S_8	2016_S_8	11	Characiformes	Crenuchidae	Characidium	Characidium	sp	Characidium_sp
CIACOL2103	Juan David Bogota Gregory	2016-08-14	2016	Belen de los Andaquies	km 13.9 rio San Luis Bodoquerito via Belen-Los Angeles corregimiento Aletones	S_12	2016_S_12	4	Characiformes	Crenuchidae	Characidium sp3	Characidium	sp	Characidium_sp
CIACOL2104	Juan David Bogota Gregory	2016-08-15	2016	Florencia	Quebrada la Yuca via Florencia-Belen de los Andaquies	S_7	2016_S_7	17	Characiformes	Crenuchidae	Characidium	Characidium	sp	Characidium_sp
CIACOL2107	Juan David Bogota Gregory	2016-08-15	2016	Florencia	Quebrada la Mochilero via Florencia-Belen de los Andaquies corregimiento la Mochilero	S_8	2016_S_8	4	Characiformes	Curimatidae	Cyphocharax spiluropsis (Eigenmann & Eigenmann 1889)	Cyphocharax	spiluropsis	Cyphocharax_spiluropsis
CIACOL2108	Juan David Bogota Gregory	2016-08-15	2016	Florencia	Quebrada la Mochilero via Florencia-Belen de los Andaquies corregimiento la Mochilero	S_8	2016_S_8	2	Characiformes	Curimatidae	Steindachnerina dobula (Gunther 1868)	Steindachnerina	dobula	Steindachnerina_dobula
CIACOL2112	Juan David Bogota Gregory	2016-08-15	2016	Morelia	Quebrada Aguas Calientes en la via Belen-Florencia	S_9	2016_S_9	1	Characiformes	Characidae	Acestrocephalus boehlkei Menezes 1977	Acestrocephalus	boehlkei	Acestrocephalus_boehlkei
CIACOL2115	Flavio Thadeo de Lima	2016-08-12	2016	Florencia	Km 72 Rio Paraiso en el puente de la via Florencia-Neiva corregimiento el CaraNo	S_3	2016_S_3	20	Characiformes	Characidae	Ceratobranchia	Ceratobranchia	sp	Ceratobranchia_sp
CIACOL2116	Flavio Thadeo de Lima	2016-08-13	2016	Florencia	Kilometro 6 quebrada Sardina via Florencia-Neiva corregimiento el CaraNo	S_5	2016_S_5	5	Characiformes	Characidae	Ceratobranchia	Ceratobranchia	sp	Ceratobranchia_sp
CIACOL2117	Juan David Bogota Gregory	2016-08-13	2016	Florencia	Kilometro 6 quebrada Sardina via Florencia-Neiva corregimiento el CaraNo	S_5	2016_S_5	3	Characiformes	Characidae	Ceratobranchia	Ceratobranchia	sp	Ceratobranchia_sp
CIACOL2118	Flavio Thadeo de Lima	2016-08-15	2016	Florencia	Quebrada la Mochilero via Florencia-Belen de los Andaquies corregimiento la Mochilero	S_8	2016_S_8	1	Characiformes	Characidae	Ceratobranchia	Ceratobranchia	sp	Ceratobranchia_sp
CIACOL2119	Flavio Thadeo de Lima	2016-08-12	2016	Florencia	Kilometro 7 quebrada la Portada corregimiento el CaraNo	S_1	2016_S_1	1	Characiformes	Characidae	Ceratobranchia	Ceratobranchia	sp	Ceratobranchia_sp
CIACOL2120	Flavio Thadeo de Lima	2016-08-13	2016	Florencia	Km 15 quebrada la Carbona via Florencia-Neiva puente	S_6	2016_S_6	4	Characiformes	Characidae	Ceratobranchia	Ceratobranchia	sp	Ceratobranchia_sp
CIACOL2121	Flavio Thadeo de Lima	2016-08-13	2016	Florencia	Kilometro 6 quebrada Sardina via Florencia-Neiva corregimiento el CaraNo	S_5	2016_S_5	14	Characiformes	Characidae	Creagrutus	Creagrutus	sp	Creagrutus_sp
CIACOL2122	Flavio Thadeo de Lima	2016-08-12	2016	Florencia	Kilometro 12 quebrada las Doradas via Florencia-Neiva	S_4	2016_S_4	91	Characiformes	Characidae	Ceratobranchia	Ceratobranchia	sp	Ceratobranchia_sp
CIACOL2127	Flavio Thadeo de Lima	2016-08-13	2016	Florencia	Kilometro 6 quebrada Sardina via Florencia-Neiva corregimiento el CaraNo	S_5	2016_S_5	3	Characiformes	Characidae	Ceratobranchia	Ceratobranchia	sp	Ceratobranchia_sp
CIACOL2128	Juan David Bogota Gregory	2016-08-14	2016	Belen de los Andaquies	km 13.9 rio San Luis Bodoquerito via Belen-Los Angeles corregimiento Aletones	S_12	2016_S_12	2	Characiformes	Characidae	Creagrutus amoenus Fowler 1943	Creagrutus	amoenus	Creagrutus_amoenus
CIACOL2129	Juan David Bogota Gregory	2016-08-14	2016	Belen de los Andaquies	Quebrada La Arenosa via Belen-Los Angeles corregimiento Aletones	S_11	2016_S_11	3	Characiformes	Characidae	Creagrutus amoenus Fowler 1943	Creagrutus	amoenus	Creagrutus_amoenus
CIACOL2130	Juan Gabriel Albornoz Garzon	2016-08-12	2016	Florencia	Km 61 Rio Sucre en el puente de la antigua via a Neiva	S_2	2016_S_2	6	Characiformes	Characidae	Creagrutus	Creagrutus	sp	Creagrutus_sp
CIACOL2131	Juan David Bogota Gregory	2016-08-13	2016	Florencia	Km 15 quebrada la Carbona via Florencia-Neiva puente	S_6	2016_S_6	7	Characiformes	Characidae	Creagrutus amoenus Fowler 1943	Creagrutus	amoenus	Creagrutus_amoenus
CIACOL2132	Juan David Bogota Gregory	2016-08-14	2016	Belen de los Andaquies	Quebrada la Chocho via Florencia-Belen de los Andaquies	S_10	2016_S_10	1	Characiformes	Characidae	Creagrutus amoenus Fowler 1943	Creagrutus	amoenus	Creagrutus_amoenus
CIACOL2133	Juan David Bogota Gregory	2016-08-12	2016	Florencia	Km 72 Rio Paraiso en el puente de la via Florencia-Neiva corregimiento el CaraNo	S_3	2016_S_3	17	Characiformes	Characidae	Creagrutus amoenus Fowler 1943	Creagrutus	amoenus	Creagrutus_amoenus
CIACOL2134	Juan David Bogota Gregory	2016-08-13	2016	Florencia	Kilometro 6 quebrada Sardina via Florencia-Neiva corregimiento el CaraNo	S_5	2016_S_5	13	Characiformes	Characidae	Creagrutus amoenus Fowler 1943	Creagrutus	amoenus	Creagrutus_amoenus
CIACOL2135	Juan David Bogota Gregory	2016-08-15	2016	Morelia	Quebrada Aguas Calientes en la via Belen-Florencia	S_9	2016_S_9	8	Characiformes	Characidae	Creagrutus amoenus Fowler 1943	Creagrutus	amoenus	Creagrutus_amoenus
CIACOL2136	Juan David Bogota Gregory	2016-08-12	2016	Florencia	Kilometro 12 quebrada las Doradas via Florencia-Neiva	S_4	2016_S_4	44	Characiformes	Characidae	Creagrutus amoenus Fowler 1943	Creagrutus	amoenus	Creagrutus_amoenus
CIACOL2145	Flavio Thadeo de Lima	2016-08-15	2016	Florencia	Quebrada la Mochilero via Florencia-Belen de los Andaquies corregimiento la Mochilero	S_8	2016_S_8	8	Characiformes	Characidae	Astyanax maximus (Steindachner 1876)	Astyanax	maximus	Astyanax_maximus
CIACOL2146	Flavio Thadeo de Lima	2016-08-15	2016	Florencia	Quebrada la Yuca via Florencia-Belen de los Andaquies	S_7	2016_S_7	25	Characiformes	Characidae	Astyanax maximus (Steindachner 1876)	Astyanax	maximus	Astyanax_maximus
CIACOL2147	Flavio Thadeo de Lima	2016-08-14	2016	Belen de los Andaquies	Quebrada la Chocho via Florencia-Belen de los Andaquies	S_10	2016_S_10	1	Characiformes	Characidae	Astyanax bimaculatus (Linnaeus 1758)	Astyanax	bimaculatus	Astyanax_bimaculatus
CIACOL2149	Flavio Thadeo de Lima	2016-08-15	2016	Morelia	Quebrada Aguas Calientes en la via Belen-Florencia	S_9	2016_S_9	11	Characiformes	Characidae	Astyanax fasciatus (Cuvier 1819)	Astyanax	fasciatus	Astyanax_fasciatus
CIACOL2150	Flavio Thadeo de Lima	2016-08-14	2016	Belen de los Andaquies	Quebrada La Arenosa via Belen-Los Angeles corregimiento Aletones	S_11	2016_S_11	15	Characiformes	Characidae	Astyanax maximus (Steindachner 1876)	Astyanax	maximus	Astyanax_maximus
CIACOL2151	Flavio Thadeo de Lima	2016-08-13	2016	Florencia	Kilometro 6 quebrada Sardina via Florencia-Neiva corregimiento el CaraNo	S_5	2016_S_5	1	Characiformes	Characidae	Astyanax maximus (Steindachner 1876)	Astyanax	maximus	Astyanax_maximus
CIACOL2152	Flavio Thadeo de Lima	2016-08-15	2016	Florencia	Quebrada la Mochilero via Florencia-Belen de los Andaquies corregimiento la Mochilero	S_8	2016_S_8	5	Characiformes	Characidae	Astyanax maximus (Steindachner 1876)	Astyanax	maximus	Astyanax_maximus
CIACOL2154	Flavio Thadeo de Lima	2016-08-14	2016	Belen de los Andaquies	Quebrada La Arenosa via Belen-Los Angeles corregimiento Aletones	S_11	2016_S_11	2	Characiformes	Characidae	Jupiaba asymmetrica (Eigenmann 1908)	Jupiaba	asymmetrica	Jupiaba_asymmetrica
CIACOL2155	Flavio Thadeo de Lima	2016-08-13	2016	Florencia	Km 15 quebrada la Carbona via Florencia-Neiva puente	S_6	2016_S_6	4	Characiformes	Characidae	Astyanax maximus (Steindachner 1876)	Astyanax	maximus	Astyanax_maximus
CIACOL2156	Juan Gabriel Albornoz Garzon	2016-08-13	2016	Florencia	Km 15 quebrada la Carbona via Florencia-Neiva puente	S_6	2016_S_6	6	Characiformes	Characidae	Hemibrycon polyodon (Gunther 1864)	Hemibrycon	polyodon	Hemibrycon_polyodon
CIACOL2157	Juan Gabriel Albornoz Garzon	2016-08-14	2016	Belen de los Andaquies	Quebrada La Arenosa via Belen-Los Angeles corregimiento Aletones	S_11	2016_S_11	16	Characiformes	Characidae	Hemibrycon polyodon (Gunther 1864)	Hemibrycon	polyodon	Hemibrycon_polyodon
CIACOL2158	Juan Gabriel Albornoz Garzon	2016-08-13	2016	Florencia	Km 15 quebrada la Carbona via Florencia-Neiva puente	S_6	2016_S_6	3	Characiformes	Characidae	Hemibrycon polyodon (Gunther 1864)	Hemibrycon	polyodon	Hemibrycon_polyodon
CIACOL2159	Flavio Thadeo de Lima	2016-08-15	2016	Florencia	Quebrada la Yuca via Florencia-Belen de los Andaquies	S_7	2016_S_7	2	Characiformes	Characidae	Bryconamericus cismontanus Eigenmann 1914	Bryconamericus	cismontanus	Bryconamericus_cismontanus
CIACOL2160	Flavio Thadeo de Lima	2016-08-14	2016	Belen de los Andaquies	Quebrada la Chocho via Florencia-Belen de los Andaquies	S_10	2016_S_10	4	Characiformes	Characidae	Knodus alpha	Knodus	alpha	Knodus_alpha
CIACOL2161	Juan David Bogota Gregory	2016-08-14	2016	Belen de los Andaquies	km 13.9 rio San Luis Bodoquerito via Belen-Los Angeles corregimiento Aletones	S_12	2016_S_12	1	Characiformes	Characidae	Knodus caquetae Fowler 1945	Knodus	caquetae	Knodus_caquetae
CIACOL2162	Flavio Thadeo de Lima	2016-08-15	2016	Morelia	Quebrada Aguas Calientes en la via Belen-Florencia	S_9	2016_S_9	30	Characiformes	Characidae	Knodus hypopterus (Fowler 1943)	Knodus	hypopterus	Knodus_hypopterus
CIACOL2163	Flavio Thadeo de Lima	2016-08-15	2016	Florencia	Quebrada la Yuca via Florencia-Belen de los Andaquies	S_7	2016_S_7	32	Characiformes	Characidae	Knodus alpha	Knodus	alpha	Knodus_alpha
CIACOL2164	Juan David Bogota Gregory	2016-08-14	2016	Belen de los Andaquies	Quebrada la Chocho via Florencia-Belen de los Andaquies	S_10	2016_S_10	1	Characiformes	Characidae	Moenkhausia oligolepis (Gunther 1864)	Moenkhausia	oligolepis	Moenkhausia_oligolepis
CIACOL2168	Flavio Thadeo de Lima	2016-08-12	2016	Florencia	Km 72 Rio Paraiso en el puente de la via Florencia-Neiva corregimiento el CaraNo	S_3	2016_S_3	1	Characiformes	Characidae	Astyanax maximus (Steindachner 1876)	Astyanax	maximus	Astyanax_maximus
CIACOL2185	Juan David Bogota Gregory	2016-08-15	2016	Florencia	Quebrada la Yuca via Florencia-Belen de los Andaquies	S_7	2016_S_7	5	Characiformes	Characidae	Scopaeocharax rhinodus (Böhlke 1958)	Scopaeocharax	rhunodus	Scopaeocharax_rhunodus
CIACOL2186	Juan David Bogota Gregory	2016-08-15	2016	Florencia	Quebrada la Mochilero via Florencia-Belen de los Andaquies corregimiento la Mochilero	S_8	2016_S_8	4	Characiformes	Characidae	Aphyocharax alburnus (Gunther 1869)	Aphyocharax	alburnus	Aphyocharax_alburnus
CIACOL2187	Juan David Bogota Gregory	2016-08-15	2016	Florencia	Quebrada la Mochilero via Florencia-Belen de los Andaquies corregimiento la Mochilero	S_8	2016_S_8	3	Characiformes	Characidae	Aphyocharax alburnus (Gunther 1869)	Aphyocharax	alburnus	Aphyocharax_alburnus
CIACOL2189	Flavio Thadeo de Lima	2016-08-14	2016	Belen de los Andaquies	km 13.9 rio San Luis Bodoquerito via Belen-Los Angeles corregimiento Aletones	S_12	2016_S_12	2	Characiformes	Characidae	Knodus alpha	Knodus	alpha	Knodus_alpha
CIACOL2190	Flavio Thadeo de Lima	2016-08-15	2016	Florencia	Quebrada la Mochilero via Florencia-Belen de los Andaquies corregimiento la Mochilero	S_8	2016_S_8	9	Characiformes	Characidae	Knodus alpha	Knodus	alpha	Knodus_alpha
CIACOL2195	Flavio Thadeo de Lima	2016-08-14	2016	Belen de los Andaquies	km 13.9 rio San Luis Bodoquerito via Belen-Los Angeles corregimiento Aletones	S_12	2016_S_12	3	Characiformes	Characidae	Hemibrycon	Hemibrycon	sp	Hemibrycon_sp
CIACOL2196	Juan David Bogota Gregory	2016-08-15	2016	Florencia	Quebrada la Yuca via Florencia-Belen de los Andaquies	S_7	2016_S_7	2	Characiformes	Characidae	Creagrutus amoenus Fowler 1943	Creagrutus	amoenus	Creagrutus_amoenus
CIACOL2197	Flavio Thadeo de Lima	2016-08-15	2016	Florencia	Quebrada la Yuca via Florencia-Belen de los Andaquies	S_7	2016_S_7	2	Characiformes	Characidae	Knodus alpha	Knodus	alpha	Knodus_alpha
CIACOL2198	Juan David Bogota Gregory	2016-08-15	2016	Florencia	Quebrada la Yuca via Florencia-Belen de los Andaquies	S_7	2016_S_7	1	Characiformes	Characidae	Hemibrycon pautensis Roman-Valencia Ruiz C. & Barriga Salazar 2006	Hemibrycon	pautensis	Hemibrycon_pautensis
CIACOL2206	Flavio Thadeo de Lima	2016-08-14	2016	Belen de los Andaquies	Quebrada la Chocho via Florencia-Belen de los Andaquies	S_10	2016_S_10	1	Characiformes	Characidae	Hemibrycon	Hemibrycon	sp	Hemibrycon_sp
CIACOL2207	Flavio Thadeo de Lima	2016-08-14	2016	Belen de los Andaquies	Quebrada la Chocho via Florencia-Belen de los Andaquies	S_10	2016_S_10	2	Characiformes	Characidae	Jupiaba asymmetrica (Eigenmann 1908)	Jupiaba	asymmetrica	Jupiaba_asymmetrica
CIACOL2208	Flavio Thadeo de Lima	2016-08-14	2016	Belen de los Andaquies	Quebrada la Chocho via Florencia-Belen de los Andaquies	S_10	2016_S_10	2	Characiformes	Characidae	Astyanax maximus (Steindachner 1876)	Astyanax	maximus	Astyanax_maximus
CIACOL2214	Flavio Thadeo de Lima	2016-08-15	2016	Morelia	Quebrada Aguas Calientes en la via Belen-Florencia	S_9	2016_S_9	17	Characiformes	Characidae	Hemibrycon	Hemibrycon	sp	Hemibrycon_sp
CIACOL2215	Juan Gabriel Albornoz Garzon	2016-08-15	2016	Morelia	Quebrada Aguas Calientes en la via Belen-Florencia	S_9	2016_S_9	1	Characiformes	Characidae	Astyanax fasciatus (Cuvier 1819)	Astyanax	fasciatus	Astyanax_fasciatus
CIACOL2218	Juan David Bogota Gregory	2016-08-15	2016	Florencia	Quebrada la Mochilero via Florencia-Belen de los Andaquies corregimiento la Mochilero	S_8	2016_S_8	1	Synbranchiformes	Synbranchidae	Synbranchus marmoratus Bloch 1795	Synbranchus	marmoratus	Synbranchus_marmoratus
CIACOL2219	Juan David Bogota Gregory	2016-08-12	2016	Florencia	Kilometro 12 quebrada las Doradas via Florencia-Neiva	S_4	2016_S_4	2	Blenniiformes	Rivulidae	Anablepsoides taeniatus (Fowler 1945)	Anablepsoides	taeniatus	Anablepsoides_taeniatus
CIACOL2220	Juan David Bogota Gregory	2016-08-12	2016	Florencia	Kilometro 12 quebrada las Doradas via Florencia-Neiva	S_4	2016_S_4	10	Blenniiformes	Poeciliidae	Poecilia	Poecilia	sp	Poecilia_sp
CIACOL2221	Juan David Bogota Gregory	2016-08-15	2016	Florencia	Quebrada la Mochilero via Florencia-Belen de los Andaquies corregimiento la Mochilero	S_8	2016_S_8	1	Blenniiformes	Poeciliidae	Poecilia	Poecilia	sp	Poecilia_sp
CIACOL2225	Juan David Bogota Gregory	2016-08-15	2016	Florencia	Quebrada la Mochilero via Florencia-Belen de los Andaquies corregimiento la Mochilero	S_8	2016_S_8	1	Gymnotiformes	Sternopygidae	Sternopygus macrurus (Bloch & Schneider 1801)	Sternopygus	macrurus	Sternopygus_macrurus
CIACOL2226	Juan David Bogota Gregory	2016-08-14	2016	Belen de los Andaquies	Quebrada la Chocho via Florencia-Belen de los Andaquies	S_10	2016_S_10	7	Blenniiformes	Cichlidae	Apistogramma regani Kullander 1980	Apistogramma	regani	Apistogramma_regani
CIACOL2230	Juan David Bogota Gregory	2016-08-15	2016	Florencia	Quebrada la Mochilero via Florencia-Belen de los Andaquies corregimiento la Mochilero	S_8	2016_S_8	1	Blenniiformes	Cichlidae	Bujurquina	Bujurquina	sp	Bujurquina_sp
CIACOL2231	Juan David Bogota Gregory	2016-08-15	2016	Morelia	Quebrada Aguas Calientes en la via Belen-Florencia	S_9	2016_S_9	1	Blenniiformes	Cichlidae	Bujurquina	Bujurquina	sp	Bujurquina_sp
CIACOL2234	Flavio Thadeo de Lima	2016-08-14	2016	Belen de los Andaquies	km 13.9 rio San Luis Bodoquerito via Belen-Los Angeles corregimiento Aletones	S_12	2016_S_12	2	Blenniiformes	Cichlidae	Crenicichla anthurus Cope 1872	Crenicichla	anthurus	Crenicichla_anthurus
CIACOL2237	Juan David Bogota Gregory	2016-08-15	2016	Florencia	Quebrada la Mochilero via Florencia-Belen de los Andaquies corregimiento la Mochilero	S_8	2016_S_8	5	Blenniiformes	Cichlidae	Bujurquina	Bujurquina	sp	Bujurquina_sp
CIACOL2238	Juan David Bogota Gregory	2016-08-14	2016	Belen de los Andaquies	km 13.9 rio San Luis Bodoquerito via Belen-Los Angeles corregimiento Aletones	S_12	2016_S_12	4	Blenniiformes	Cichlidae	Bujurquina	Bujurquina	sp	Bujurquina_sp
CIACOL2239	Juan David Bogota Gregory	2016-08-14	2016	Belen de los Andaquies	Quebrada la Chocho via Florencia-Belen de los Andaquies	S_10	2016_S_10	4	Blenniiformes	Cichlidae	Bujurquina	Bujurquina	sp	Bujurquina_sp
CIACOL2241	Juan David Bogota Gregory	2016-08-12	2016	Florencia	Kilometro 12 quebrada las Doradas via Florencia-Neiva	S_4	2016_S_4	1	Siluriformes	Heptapteridae	Rhamdia quelen (Quoy & Gaimard 1824)	Rhamdia	quelen	Rhamdia_quelen
CIACOL2242	Juan David Bogota Gregory	2016-08-14	2016	Belen de los Andaquies	km 13.9 rio San Luis Bodoquerito via Belen-Los Angeles corregimiento Aletones	S_12	2016_S_12	1	Siluriformes	Heptapteridae	Rhamdia quelen (Quoy & Gaimard 1824)	Rhamdia	quelen	Rhamdia_quelen
CIACOL2243	Juan David Bogota Gregory	2016-08-15	2016	Florencia	Quebrada la Yuca via Florencia-Belen de los Andaquies	S_7	2016_S_7	4	Siluriformes	Heptapteridae	Pimelodella conquetaensis Ahl 1925	Pimelodella	conquetaensis	Pimelodella_conquetaensis
CIACOL2244	Carlos Luis DoNascimiento Montoya	2016-08-15	2016	Florencia	Quebrada la Mochilero via Florencia-Belen de los Andaquies corregimiento la Mochilero	S_8	2016_S_8	1	Siluriformes	Heptapteridae	imparfinis	imparfinis	sp	imparfinis_sp
CIACOL2245	Carlos Luis DoNascimiento Montoya	2016-08-14	2016	Belen de los Andaquies	km 13.9 rio San Luis Bodoquerito via Belen-Los Angeles corregimiento Aletones	S_12	2016_S_12	1	Siluriformes	Heptapteridae	Pimelodella buckleyi (Boulenger 1887)	Pimelodella	buckleyi	Pimelodella_buckleyi
CIACOL2247	Carlos Luis DoNascimiento Montoya	2016-08-15	2016	Florencia	Quebrada la Yuca via Florencia-Belen de los Andaquies	S_7	2016_S_7	1	Siluriformes	Cetopsidae	Cetopsis montana Vari Ferraris & de Pinna 2005	Cetopsis	montana	Cetopsis_montana
CIACOL2248	Juan David Bogota Gregory	2016-08-12	2016	Florencia	Km 72 Rio Paraiso en el puente de la via Florencia-Neiva corregimiento el CaraNo	S_3	2016_S_3	22	Siluriformes	Loricariidae	Chaetostoma platyrhynchus (Fowler 1943)	Chaetostoma	platyrhynchus	Chaetostoma_platyrhynchus
CIACOL2249	Juan David Bogota Gregory	2016-08-14	2016	Belen de los Andaquies	km 13.9 rio San Luis Bodoquerito via Belen-Los Angeles corregimiento Aletones	S_12	2016_S_12	1	Siluriformes	Loricariidae	Chaetostoma anale (Fowler 1943)	Chaetostoma	anale	Chaetostoma_anale
CIACOL2250	Juan David Bogota Gregory	2016-08-13	2016	Florencia	Km 15 quebrada la Carbona via Florencia-Neiva puente	S_6	2016_S_6	6	Siluriformes	Loricariidae	Chaetostoma platyrhynchus (Fowler 1943)	Chaetostoma	platyrhynchus	Chaetostoma_platyrhynchus
CIACOL2251	Juan David Bogota Gregory	2016-08-12	2016	Florencia	Kilometro 7 quebrada la Portada corregimiento el CaraNo	S_1	2016_S_1	4	Siluriformes	Loricariidae	Chaetostoma platyrhynchus (Fowler 1943)	Chaetostoma	platyrhynchus	Chaetostoma_platyrhynchus
CIACOL2253	Juan David Bogota Gregory	2016-08-14	2016	Belen de los Andaquies	Quebrada La Arenosa via Belen-Los Angeles corregimiento Aletones	S_11	2016_S_11	2	Siluriformes	Loricariidae	Chaetostoma platyrhynchus (Fowler 1943)	Chaetostoma	platyrhynchus	Chaetostoma_platyrhynchus
CIACOL2254	Juan David Bogota Gregory	2016-08-13	2016	Florencia	Km 15 quebrada la Carbona via Florencia-Neiva puente	S_6	2016_S_6	4	Siluriformes	Loricariidae	Chaetostoma anale (Fowler 1943)	Chaetostoma	anale	Chaetostoma_anale
CIACOL2257	Juan David Bogota Gregory	2016-08-15	2016	Morelia	Quebrada Aguas Calientes en la via Belen-Florencia	S_9	2016_S_9	2	Siluriformes	Astroblepidae	Astroblepus caquetae Fowler 1943	Astroblepus	caquetae	Astroblepus_caquetae
CIACOL2258	Juan David Bogota Gregory	2016-08-12	2016	Florencia	Kilometro 7 quebrada la Portada corregimiento el CaraNo	S_1	2016_S_1	2	Siluriformes	Astroblepidae	Astroblepus caquetae Fowler 1943	Astroblepus	caquetae	Astroblepus_caquetae
CIACOL2259	Juan David Bogota Gregory	2016-08-12	2016	Florencia	Kilometro 7 quebrada la Portada corregimiento el CaraNo	S_1	2016_S_1	25	Siluriformes	Astroblepidae	Astroblepus caquetae Fowler 1943	Astroblepus	caquetae	Astroblepus_caquetae
CIACOL2260	Juan David Bogota Gregory	2016-08-12	2016	Florencia	Km 61 Rio Sucre en el puente de la antigua via a Neiva	S_2	2016_S_2	3	Siluriformes	Astroblepidae	Astroblepus caquetae Fowler 1943	Astroblepus	caquetae	Astroblepus_caquetae
CIACOL2261	Juan David Bogota Gregory	2016-08-12	2016	Florencia	Kilometro 7 quebrada la Portada corregimiento el CaraNo	S_1	2016_S_1	3	Siluriformes	Astroblepidae	Astroblepus caquetae Fowler 1943	Astroblepus	caquetae	Astroblepus_caquetae
CIACOL2262	Juan David Bogota Gregory	2016-08-14	2016	Belen de los Andaquies	km 13.9 rio San Luis Bodoquerito via Belen-Los Angeles corregimiento Aletones	S_12	2016_S_12	1	Siluriformes	Loricariidae	Chaetostoma platyrhynchus (Fowler 1943)	Chaetostoma	platyrhynchus	Chaetostoma_platyrhynchus
CIACOL2263	Juan David Bogota Gregory	2016-08-13	2016	Florencia	Kilometro 6 quebrada Sardina via Florencia-Neiva corregimiento el CaraNo	S_5	2016_S_5	8	Siluriformes	Loricariidae	Chaetostoma platyrhynchus (Fowler 1943)	Chaetostoma	platyrhynchus	Chaetostoma_platyrhynchus
CIACOL2264	Juan David Bogota Gregory	2016-08-12	2016	Florencia	Km 61 Rio Sucre en el puente de la antigua via a Neiva	S_2	2016_S_2	4	Siluriformes	Loricariidae	Chaetostoma platyrhynchus (Fowler 1943)	Chaetostoma	platyrhynchus	Chaetostoma_platyrhynchus
CIACOL2268	Juan David Bogota Gregory	2016-08-15	2016	Morelia	Quebrada Aguas Calientes en la via Belen-Florencia	S_9	2016_S_9	1	Siluriformes	Loricariidae	Loricaria	Loricaria	sp	Loricaria_sp
CIACOL2272	Juan David Bogota Gregory	2016-08-15	2016	Morelia	Quebrada Aguas Calientes en la via Belen-Florencia	S_9	2016_S_9	1	Siluriformes	Loricariidae	Chaetostoma anale (Fowler 1943)	Chaetostoma	anale	Chaetostoma_anale
CIACOL2273	Juan David Bogota Gregory	2016-08-14	2016	Belen de los Andaquies	km 13.9 rio San Luis Bodoquerito via Belen-Los Angeles corregimiento Aletones	S_12	2016_S_12	2	Siluriformes	Loricariidae	Hypostomus varimaculosus (Fowler 1945)	Hypostomus	varimaculosus	Hypostomus_varimaculosus
CIACOL2274	Juan David Bogota Gregory	2016-08-15	2016	Morelia	Quebrada Aguas Calientes en la via Belen-Florencia	S_9	2016_S_9	1	Siluriformes	Loricariidae	Hypostomus varimaculosus (Fowler 1945)	Hypostomus	varimaculosus	Hypostomus_varimaculosus
CIACOL2275	Juan David Bogota Gregory	2016-08-15	2016	Morelia	Quebrada Aguas Calientes en la via Belen-Florencia	S_9	2016_S_9	5	Siluriformes	Loricariidae	Ancistrus lineolatus Fowler 1943	Ancistrus	lineolatus	Ancistrus_lineolatus
CIACOL2277	Juan David Bogota Gregory	2016-08-14	2016	Belen de los Andaquies	Quebrada La Arenosa via Belen-Los Angeles corregimiento Aletones	S_11	2016_S_11	1	Siluriformes	Loricariidae	Chaetostoma platyrhynchus (Fowler 1943)	Chaetostoma	platyrhynchus	Chaetostoma_platyrhynchus
CIACOL2278	Juan David Bogota Gregory	2016-08-15	2016	Morelia	Quebrada Aguas Calientes en la via Belen-Florencia	S_9	2016_S_9	1	Siluriformes	Loricariidae	Ancistrus lineolatus Fowler 1943	Ancistrus	lineolatus	Ancistrus_lineolatus
CIACOL2279	Juan David Bogota Gregory	2016-08-15	2016	Florencia	Quebrada la Yuca via Florencia-Belen de los Andaquies	S_7	2016_S_7	1	Siluriformes	Loricariidae	Hypostomus varimaculosus (Fowler 1945)	Hypostomus	varimaculosus	Hypostomus_varimaculosus
CIACOL2280	Juan David Bogota Gregory	2016-08-15	2016	Morelia	Quebrada Aguas Calientes en la via Belen-Florencia	S_9	2016_S_9	2	Siluriformes	Loricariidae	Ancistrus lineolatus Fowler 1943	Ancistrus	lineolatus	Ancistrus_lineolatus
CIACOL2281	Juan David Bogota Gregory	2016-08-14	2016	Belen de los Andaquies	km 13.9 rio San Luis Bodoquerito via Belen-Los Angeles corregimiento Aletones	S_12	2016_S_12	1	Siluriformes	Loricariidae	Hypostomus niceforoi (Fowler 1943)	Hypostomus	niceforoi	Hypostomus_niceforoi
CIACOL2282	Juan David Bogota Gregory	2016-08-14	2016	Belen de los Andaquies	km 13.9 rio San Luis Bodoquerito via Belen-Los Angeles corregimiento Aletones	S_12	2016_S_12	8	Siluriformes	Loricariidae	Ancistrus lineolatus Fowler 1943	Ancistrus	lineolatus	Ancistrus_lineolatus
CIACOL2283	Juan David Bogota Gregory	2016-08-15	2016	Florencia	Quebrada la Mochilero via Florencia-Belen de los Andaquies corregimiento la Mochilero	S_8	2016_S_8	1	Siluriformes	Loricariidae	Hypostomus varimaculosus (Fowler 1945)	Hypostomus	varimaculosus	Hypostomus_varimaculosus
CIACOL2284	Juan David Bogota Gregory	2016-08-15	2016	Florencia	Quebrada la Mochilero via Florencia-Belen de los Andaquies corregimiento la Mochilero	S_8	2016_S_8	1	Siluriformes	Loricariidae	Chaetostoma anale (Fowler 1943)	Chaetostoma	anale	Chaetostoma_anale
CIACOL2286	Juan David Bogota Gregory	2016-08-15	2016	Morelia	Quebrada Aguas Calientes en la via Belen-Florencia	S_9	2016_S_9	1	Siluriformes	Loricariidae	Ancistrus lineolatus Fowler 1943	Ancistrus	lineolatus	Ancistrus_lineolatus
CIACOL2287	Juan David Bogota Gregory	2016-08-15	2016	Florencia	Quebrada la Mochilero via Florencia-Belen de los Andaquies corregimiento la Mochilero	S_8	2016_S_8	1	Siluriformes	Loricariidae	Hypostomus varimaculosus (Fowler 1945)	Hypostomus	varimaculosus	Hypostomus_varimaculosus
CIACOL2288	Juan David Bogota Gregory	2016-08-15	2016	Florencia	Quebrada la Mochilero via Florencia-Belen de los Andaquies corregimiento la Mochilero	S_8	2016_S_8	3	Siluriformes	Loricariidae	Hypostomus varimaculosus (Fowler 1945)	Hypostomus	varimaculosus	Hypostomus_varimaculosus
CIACOL2289	Juan David Bogota Gregory	2016-08-15	2016	Florencia	Quebrada la Mochilero via Florencia-Belen de los Andaquies corregimiento la Mochilero	S_8	2016_S_8	3	Siluriformes	Loricariidae	Hypostomus varimaculosus (Fowler 1945)	Hypostomus	varimaculosus	Hypostomus_varimaculosus
CIACOL2290	Juan David Bogota Gregory	2016-08-15	2016	Florencia	Quebrada la Mochilero via Florencia-Belen de los Andaquies corregimiento la Mochilero	S_8	2016_S_8	1	Siluriformes	Loricariidae	Hypostomus niceforoi (Fowler 1943)	Hypostomus	niceforoi	Hypostomus_niceforoi
CIACOL2295	Juan David Bogota Gregory	2016-08-15	2016	Florencia	Quebrada la Yuca via Florencia-Belen de los Andaquies	S_7	2016_S_7	2	Characiformes	Characidae	Hemibrycon pautensis Roman-Valencia Ruiz C. & Barriga Salazar 2006	Hemibrycon	pautensis	Hemibrycon_pautensis
CIACOL2296	Flavio Thadeo de Lima	2016-08-12	2016	Florencia	Kilometro 12 quebrada las Doradas via Florencia-Neiva	S_4	2016_S_4	1	Characiformes	Characidae	Creagrutus	Creagrutus	sp	Creagrutus_sp
CIACOL2297	Juan David Bogota Gregory	2016-08-14	2016	Belen de los Andaquies	km 13.9 rio San Luis Bodoquerito via Belen-Los Angeles corregimiento Aletones	S_12	2016_S_12	1	Characiformes	Characidae	Tyttocharax	Tyttocharax	sp	Tyttocharax_sp
CIACOL2298	Flavio Thadeo de Lima	2016-08-15	2016	Morelia	Quebrada Aguas Calientes en la via Belen-Florencia	S_9	2016_S_9	3	Characiformes	Curimatidae	Cyphocharax	Cyphocharax	sp	Cyphocharax_sp
CIACOL2301	Flavio Thadeo de Lima	2016-08-15	2016	Florencia	Quebrada la Mochilero via Florencia-Belen de los Andaquies corregimiento la Mochilero	S_8	2016_S_8	33	Characiformes	Characidae	Knodus alpha	Knodus	alpha	Knodus_alpha
CIACOL2318	Flavio Thadeo de Lima	2016-08-14	2016	Belen de los Andaquies	Quebrada la Chocho via Florencia-Belen de los Andaquies	S_10	2016_S_10	1	Characiformes	Characidae	Hyphessobrycon metae Eigenmann & Henn 1914	Hyphessobrycon	metae	Hyphessobrycon_metae
CIACOL2325	Juan David Bogota Gregory	2015-09-20	2015	Florencia	Quebrada la Mochilero via Florencia-Belen de los Andaquies corregimiento la Mochilero	S_8	2015_S_8	60	Characiformes	Characidae	Odontostilbe fugitiva Cope 1870	Odontostilbe	fugitiva	Odontostilbe_fugitiva
CIACOL2361	Flavio Thadeo de Lima	2016-08-14	2016	Belen de los Andaquies	Quebrada la Chocho via Florencia-Belen de los Andaquies	S_10	2016_S_10	1	Characiformes	Characidae	Odontostilbe fugitiva Cope 1870	Odontostilbe	fugitiva	Odontostilbe_fugitiva
CIACOL2362	Juan David Bogota Gregory	2016-08-15	2016	Florencia	Quebrada la Mochilero via Florencia-Belen de los Andaquies corregimiento la Mochilero	S_8	2016_S_8	2	Characiformes	Characidae	Aphyocharax alburnus (Gunther 1869)	Aphyocharax	alburnus	Aphyocharax_alburnus
CIACOL2376	Juan David Bogota Gregory	2016-08-15	2016	Florencia	Quebrada la Mochilero via Florencia-Belen de los Andaquies corregimiento la Mochilero	S_8	2016_S_8	51	Characiformes	Characidae	Odontostilbe fugitiva Cope 1870	Odontostilbe	fugitiva	Odontostilbe_fugitiva
CIACOL2472	Juan David Bogota Gregory	2016-08-15	2016	Morelia	Quebrada Aguas Calientes en la via Belen-Florencia	S_9	2016_S_9	3	Siluriformes	Trichomycteridae	Trichomycteridae	Trichomycteridae	sp	Trichomycteridae_sp
CIACOL2733	Juan David Bogota Gregory	2015-09-20	2015	Florencia	Quebrada la Mochilero via Florencia-Belen de los Andaquies corregimiento la Mochilero	S_8	2015_S_8	2	Siluriformes	Heptapteridae	Pimelodella conquetaensis Ahl 1925	Pimelodella	conquetaensis	Pimelodella_conquetaensis
CIACOL2810	Flavio Thadeo de Lima	2016-08-14	2016	Belen de los Andaquies	km 13.9 rio San Luis Bodoquerito via Belen-Los Angeles corregimiento Aletones	S_12	2016_S_12	2	Characiformes	Characidae	Astyanax maximus (Steindachner 1876)	Astyanax	maximus	Astyanax_maximus
CIACOL2826	Flavio Thadeo de Lima	2016-08-14	2016	Belen de los Andaquies	Quebrada la Chocho via Florencia-Belen de los Andaquies	S_10	2016_S_10	1	Characiformes	Characidae	Odontostilbe fugitiva Cope 1870	Odontostilbe	fugitiva	Odontostilbe_fugitiva
CIACOL2827	Flavio Thadeo de Lima	2013-07-31	2013	Morelia	Quebrada Aguas Calientes en la via Belen-Florencia	S_9	2013_S_9	3	Characiformes	Characidae	Knodus alpha	Knodus	alpha	Knodus_alpha
CIACOL2829	Flavio Thadeo de Lima	2016-08-15	2016	Florencia	Quebrada la Yuca via Florencia-Belen de los Andaquies	S_7	2016_S_7	9	Characiformes	Characidae	Astyanax fasciatus (Cuvier 1819)	Astyanax	fasciatus	Astyanax_fasciatus
CIACOL2833	Flavio Thadeo de Lima	2016-08-14	2016	Belen de los Andaquies	Quebrada la Chocho via Florencia-Belen de los Andaquies	S_10	2016_S_10	1	Characiformes	Characidae	Bryconamericus cismontanus Eigenmann 1914	Bryconamericus	cismontanus	Bryconamericus_cismontanus
CIACOL2835	Flavio Thadeo de Lima	2016-08-15	2016	Morelia	Quebrada Aguas Calientes en la via Belen-Florencia	S_9	2016_S_9	1	Characiformes	Characidae	Astyanax bimaculatus (Linnaeus 1758)	Astyanax	bimaculatus	Astyanax_bimaculatus
CIACOL2837	Juan Gabriel Albornoz Garzon	2016-08-14	2016	Belen de los Andaquies	Quebrada La Arenosa via Belen-Los Angeles corregimiento Aletones	S_11	2016_S_11	4	Characiformes	Characidae	Hemibrycon polyodon (Gunther 1864)	Hemibrycon	polyodon	Hemibrycon_polyodon
CIACOL2839	Flavio Thadeo de Lima	2016-08-14	2016	Belen de los Andaquies	Quebrada La Arenosa via Belen-Los Angeles corregimiento Aletones	S_11	2016_S_11	6	Characiformes	Characidae	Jupiaba asymmetrica (Eigenmann 1908)	Jupiaba	asymmetrica	Jupiaba_asymmetrica
CIACOL2840	Flavio Thadeo de Lima	2016-08-15	2016	Morelia	Quebrada Aguas Calientes en la via Belen-Florencia	S_9	2016_S_9	2	Characiformes	Characidae	Moenkhausia oligolepis (Gunther 1864)	Moenkhausia	oligolepis	Moenkhausia_oligolepis
CIACOL2841	Flavio Thadeo de Lima	2013-07-31	2013	Morelia	Quebrada Aguas Calientes en la via Belen-Florencia	S_9	2013_S_9	1	Characiformes	Characidae	Moenkhausia gracilima Eigenmann 1908	Moenkhausia	gracilima	Moenkhausia_gracilima
CIACOL2842	Flavio Thadeo de Lima	2016-08-15	2016	Morelia	Quebrada Aguas Calientes en la via Belen-Florencia	S_9	2016_S_9	1	Characiformes	Characidae	Odontostilbe fugitiva Cope 1870	Odontostilbe	fugitiva	Odontostilbe_fugitiva
CIACOL2843	Flavio Thadeo de Lima	2016-08-15	2016	Morelia	Quebrada Aguas Calientes en la via Belen-Florencia	S_9	2016_S_9	10	Characiformes	Characidae	Knodus alpha	Knodus	alpha	Knodus_alpha
CIACOL2845	Juan Gabriel Albornoz Garzon	2015-09-19	2015	Belen de los Andaquies	Quebrada la Chocho via Florencia-Belen de los Andaquies	S_10	2015_S_10	9	Characiformes	Characidae	Creagrutus flavescens Vari & Harold 2001	Creagrutus	flavescens	Creagrutus_flavescens
CIACOL2846	Flavio Thadeo de Lima	2015-09-19	2015	Morelia	Quebrada Aguas Calientes en la via Belen-Florencia	S_9	2015_S_9	6	Characiformes	Characidae	Creagrutus	Creagrutus	sp	Creagrutus_sp
CIACOL2847	Flavio Thadeo de Lima	2016-08-15	2016	Morelia	Quebrada Aguas Calientes en la via Belen-Florencia	S_9	2016_S_9	7	Characiformes	Characidae	Odontostilbe fugitiva Cope 1870	Odontostilbe	fugitiva	Odontostilbe_fugitiva
CIACOL2848	Flavio Thadeo de Lima	2013-08-11	2013	Florencia	Quebrada la Mochilero via Florencia-Belen de los Andaquies corregimiento la Mochilero	S_8	2013_S_8	2	Characiformes	Characidae	Bryconamericus cismontanus Eigenmann 1914	Bryconamericus	cismontanus	Bryconamericus_cismontanus
CIACOL2849	Flavio Thadeo de Lima	2016-08-15	2016	Morelia	Quebrada Aguas Calientes en la via Belen-Florencia	S_9	2016_S_9	2	Characiformes	Characidae	Bryconamericus cismontanus Eigenmann 1914	Bryconamericus	cismontanus	Bryconamericus_cismontanus
CIACOL2851	Flavio Thadeo de Lima	2016-08-15	2016	Florencia	Quebrada la Yuca via Florencia-Belen de los Andaquies	S_7	2016_S_7	1	Characiformes	Crenuchidae	Characidium steindachneri Cope 1878	Characidium	steindachneri	Characidium_steindachneri
CIACOL2852	Flavio Thadeo de Lima	2013-08-11	2013	Florencia	Quebrada la Mochilero via Florencia-Belen de los Andaquies corregimiento la Mochilero	S_8	2013_S_8	1	Characiformes	Crenuchidae	Characidium zebra Eigenmman 1909	Characidium	zebra	Characidium_zebra
CIACOL2853	Flavio Thadeo de Lima	2016-08-15	2016	Florencia	Quebrada la Mochilero via Florencia-Belen de los Andaquies corregimiento la Mochilero	S_8	2016_S_8	1	Characiformes	Crenuchidae	Characidium steindachneri Cope 1878	Characidium	steindachneri	Characidium_steindachneri
CIACOL2854	Flavio Thadeo de Lima	2015-09-20	2015	Florencia	Quebrada la Mochilero via Florencia-Belen de los Andaquies corregimiento la Mochilero	S_8	2015_S_8	4	Characiformes	Crenuchidae	Characidium	Characidium	sp	Characidium_sp
CIACOL2856	Flavio Thadeo de Lima	2016-08-15	2016	Morelia	Quebrada Aguas Calientes en la via Belen-Florencia	S_9	2016_S_9	2	Characiformes	Crenuchidae	Characidium	Characidium	sp	Characidium_sp
CIACOL2857	Flavio Thadeo de Lima	2016-08-15	2016	Florencia	Quebrada la Mochilero via Florencia-Belen de los Andaquies corregimiento la Mochilero	S_8	2016_S_8	2	Characiformes	Crenuchidae	Characidium steindachneri Cope 1878	Characidium	steindachneri	Characidium_steindachneri
CIACOL2858	Flavio Thadeo de Lima	2016-08-15	2016	Florencia	Quebrada la Yuca via Florencia-Belen de los Andaquies	S_7	2016_S_7	8	Characiformes	Crenuchidae	Characidium	Characidium	sp	Characidium_sp
CIACOL2859	Flavio Thadeo de Lima	2016-08-15	2016	Florencia	Quebrada la Mochilero via Florencia-Belen de los Andaquies corregimiento la Mochilero	S_8	2016_S_8	1	Characiformes	Crenuchidae	Characidium	Characidium	sp	Characidium_sp
CIACOL2860	Flavio Thadeo de Lima	2016-08-15	2016	Florencia	Quebrada la Mochilero via Florencia-Belen de los Andaquies corregimiento la Mochilero	S_8	2016_S_8	4	Characiformes	Crenuchidae	Characidium	Characidium	sp	Characidium_sp
CIACOL2861	Flavio Thadeo de Lima	2015-09-18	2015	Florencia	Km 15 quebrada la Carbona via Florencia-Neiva puente	S_6	2015_S_6	10	Characiformes	Characidae	Creagrutus	Creagrutus	sp	Creagrutus_sp
CIACOL2863	Flavio Thadeo de Lima	2016-08-12	2016	Florencia	Km 72 Rio Paraiso en el puente de la via Florencia-Neiva corregimiento el CaraNo	S_3	2016_S_3	1	Characiformes	Characidae	Ceratobranchia	Ceratobranchia	sp	Ceratobranchia_sp
CIACOL2864	Flavio Thadeo de Lima	2016-08-12	2016	Florencia	Km 72 Rio Paraiso en el puente de la via Florencia-Neiva corregimiento el CaraNo	S_3	2016_S_3	1	Characiformes	Characidae	Creagrutus	Creagrutus	sp	Creagrutus_sp
CIACOL2888	Astrid Acosta Santos	2017-08-09	2017	Morelia	Quebrada Aguas Calientes en la via Belen-Florencia	S_9	2017_S_9	1	Gymnotiformes	Sternopygidae	Sternopygus macrurus (Bloch & Schneider 1801)	Sternopygus	macrurus	Sternopygus_macrurus
CIACOL2889	Astrid Acosta Santos	2017-08-09	2017	Morelia	Quebrada Aguas Calientes en la via Belen-Florencia	S_9	2017_S_9	1	Gymnotiformes	Apteronotidae	Apteronotus albifrons (Linnaeus 1766)	Apteronotus	albifrons	Apteronotus_albifrons
CIACOL2890	Astrid Acosta Santos	2017-08-09	2017	Morelia	Quebrada Aguas Calientes en la via Belen-Florencia	S_9	2017_S_9	1	Gymnotiformes	Sternopygidae	Eigenmannia virescens (Valenciennes 1842)	Eigenmannia	virescens	Eigenmannia_virescens
CIACOL2891	Astrid Acosta Santos	2017-08-07	2017	Florencia	Kilometro 6 quebrada Sardina via Florencia-Neiva corregimiento el CaraNo	S_5	2017_S_5	1	Siluriformes	Heptapteridae	Chasmocranus quadrizonatus Pearson 1937	Chasmocranus	quadrizonatus	Chasmocranus_quadrizonatus
CIACOL2892	Astrid Acosta Santos	2017-08-07	2017	Florencia	Km 15 quebrada la Carbona via Florencia-Neiva puente	S_6	2017_S_6	1	Siluriformes	Heptapteridae	Chasmocranus quadrizonatus Pearson 1937	Chasmocranus	quadrizonatus	Chasmocranus_quadrizonatus
CIACOL2893	Astrid Acosta Santos	2017-08-12	2017	Florencia	Km 72 Rio Paraiso en el puente de la via Florencia-Neiva corregimiento el CaraNo	S_3	2017_S_3	3	Siluriformes	Heptapteridae	Chasmocranus quadrizonatus Pearson 1937	Chasmocranus	quadrizonatus	Chasmocranus_quadrizonatus
CIACOL2894	Astrid Acosta Santos	2017-08-11	2017	Florencia	Quebrada la Mochilero via Florencia-Belen de los Andaquies corregimiento la Mochilero	S_8	2017_S_8	1	Siluriformes	Heptapteridae	Chasmocranus quadrizonatus Pearson 1937	Chasmocranus	quadrizonatus	Chasmocranus_quadrizonatus
CIACOL2895	Astrid Acosta Santos	2017-08-11	2017	Florencia	Quebrada la Mochilero via Florencia-Belen de los Andaquies corregimiento la Mochilero	S_8	2017_S_8	1	Siluriformes	Loricariidae	Hypostomus varimaculosus (Fowler 1945)	Hypostomus	varimaculosus	Hypostomus_varimaculosus
CIACOL2896	Astrid Acosta Santos	2017-08-11	2017	Florencia	Quebrada la Mochilero via Florencia-Belen de los Andaquies corregimiento la Mochilero	S_8	2017_S_8	1	Siluriformes	Loricariidae	Hypostomus	Hypostomus	sp	Hypostomus_sp
CIACOL2897	Astrid Acosta Santos	2017-08-09	2017	Morelia	Quebrada Aguas Calientes en la via Belen-Florencia	S_9	2017_S_9	1	Siluriformes	Auchenipteridae	Centromochlus altae Fowler 1945	Centromochlus	altae	Centromochlus_altae
CIACOL2898	Astrid Acosta Santos	2017-08-11	2017	Belen de los Andaquies	km 13.9 rio San Luis Bodoquerito via Belen-Los Angeles corregimiento Aletones	S_12	2017_S_12	1	Siluriformes	Cetopsidae	Cetopsis montana Vari Ferraris & de Pinna 2005	Cetopsis	montana	Cetopsis_montana
CIACOL2900	Astrid Acosta Santos	2017-08-12	2017	Florencia	Km 72 Rio Paraiso en el puente de la via Florencia-Neiva corregimiento el CaraNo	S_3	2017_S_3	4	Characiformes	Characidae	Creagrutus amoenus Fowler 1943	Creagrutus	amoenus	Creagrutus_amoenus
CIACOL2901	Astrid Acosta Santos	2017-08-12	2017	Florencia	Kilometro 12 quebrada las Doradas via Florencia-Neiva	S_4	2017_S_4	3	Characiformes	Characidae	Creagrutus amoenus Fowler 1943	Creagrutus	amoenus	Creagrutus_amoenus
CIACOL2902	Astrid Acosta Santos	2017-08-12	2017	Florencia	Kilometro 12 quebrada las Doradas via Florencia-Neiva	S_4	2017_S_4	1	Characiformes	Characidae	Creagrutus	Creagrutus	sp	Creagrutus_sp
CIACOL2904	Astrid Acosta Santos	2017-08-07	2017	Florencia	Km 15 quebrada la Carbona via Florencia-Neiva puente	S_6	2017_S_6	2	Characiformes	Characidae	Creagrutus amoenus Fowler 1943	Creagrutus	amoenus	Creagrutus_amoenus
CIACOL2905	Juan Gabriel Albornoz Garzon	2017-08-07	2017	Florencia	Km 15 quebrada la Carbona via Florencia-Neiva puente	S_6	2017_S_6	6	Characiformes	Characidae	Creagrutus amoenus Fowler 1943	Creagrutus	amoenus	Creagrutus_amoenus
CIACOL2906	Juan Gabriel Albornoz Garzon	2017-08-11	2017	Florencia	Quebrada la Mochilero via Florencia-Belen de los Andaquies corregimiento la Mochilero	S_8	2017_S_8	1	Characiformes	Characidae	Creagrutus flavescens Vari & Harold 2001	Creagrutus	flavescens	Creagrutus_flavescens
CIACOL2907	Juan Gabriel Albornoz Garzon	2017-08-09	2017	Morelia	Quebrada Aguas Calientes en la via Belen-Florencia	S_9	2017_S_9	6	Characiformes	Characidae	Creagrutus flavescens Vari & Harold 2001	Creagrutus	flavescens	Creagrutus_flavescens
CIACOL2909	Astrid Acosta Santos	2017-08-11	2017	Belen de los Andaquies	km 13.9 rio San Luis Bodoquerito via Belen-Los Angeles corregimiento Aletones	S_12	2017_S_12	6	Characiformes	Characidae	Creagrutus	Creagrutus	sp	Creagrutus_sp
CIACOL2910	Juan Gabriel Albornoz Garzon	2017-08-12	2017	Florencia	Km 61 Rio Sucre en el puente de la antigua via a Neiva	S_2	2017_S_2	1	Characiformes	Characidae	Creagrutus	Creagrutus	sp	Creagrutus_sp
CIACOL2911	Juan Gabriel Albornoz Garzon	2017-08-07	2017	Florencia	Kilometro 6 quebrada Sardina via Florencia-Neiva corregimiento el CaraNo	S_5	2017_S_5	1	Characiformes	Characidae	Creagrutus amoenus Fowler 1943	Creagrutus	amoenus	Creagrutus_amoenus
CIACOL2913	Juan David Bogota Gregory	2017-08-11	2017	Florencia	Quebrada la Mochilero via Florencia-Belen de los Andaquies corregimiento la Mochilero	S_8	2017_S_8	15	Characiformes	Parodontidae	Parodon buckleyi Boulenger 1887	Parodon	buckleyi	Parodon_buckleyi
CIACOL2914	Juan David Bogota Gregory	2017-08-08	2017	Belen de los Andaquies	Quebrada La Arenosa via Belen-Los Angeles corregimiento Aletones	S_11	2017_S_11	2	Characiformes	Parodontidae	Parodon buckleyi Boulenger 1887	Parodon	buckleyi	Parodon_buckleyi
CIACOL2917	Juan David Bogota Gregory	2017-08-12	2017	Florencia	Km 61 Rio Sucre en el puente de la antigua via a Neiva	S_2	2017_S_2	1	Characiformes	Crenuchidae	Characidium	Characidium	sp	Characidium_sp
CIACOL2918	Juan David Bogota Gregory	2017-08-12	2017	Florencia	Km 72 Rio Paraiso en el puente de la via Florencia-Neiva corregimiento el CaraNo	S_3	2017_S_3	1	Characiformes	Crenuchidae	Characidium boehlkei Gery 1972	Characidium	boehlkei	Characidium_boehlkei
CIACOL2919	Juan David Bogota Gregory	2017-08-12	2017	Florencia	Kilometro 12 quebrada las Doradas via Florencia-Neiva	S_4	2017_S_4	2	Characiformes	Crenuchidae	Characidium boehlkei Gery 1972	Characidium	boehlkei	Characidium_boehlkei
CIACOL2920	Juan David Bogota Gregory	2017-08-09	2017	Morelia	Quebrada Aguas Calientes en la via Belen-Florencia	S_9	2017_S_9	14	Characiformes	Crenuchidae	Characidium steindachneri Cope 1878	Characidium	steindachneri	Characidium_steindachneri
CIACOL2921	Juan David Bogota Gregory	2017-08-09	2017	Belen de los Andaquies	Quebrada la Chocho via Florencia-Belen de los Andaquies	S_10	2017_S_10	6	Characiformes	Crenuchidae	Characidium steindachneri Cope 1878	Characidium	steindachneri	Characidium_steindachneri
CIACOL2922	Juan David Bogota Gregory	2017-08-08	2017	Belen de los Andaquies	Quebrada La Arenosa via Belen-Los Angeles corregimiento Aletones	S_11	2017_S_11	1	Characiformes	Crenuchidae	Characidium zebra Eigenmman 1909	Characidium	zebra	Characidium_zebra
CIACOL2923	Juan David Bogota Gregory	2017-08-07	2017	Florencia	Km 15 quebrada la Carbona via Florencia-Neiva puente	S_6	2017_S_6	1	Characiformes	Crenuchidae	Characidium zebra Eigenmman 1909	Characidium	zebra	Characidium_zebra
CIACOL2926	Juan David Bogota Gregory	2017-08-09	2017	Morelia	Quebrada Aguas Calientes en la via Belen-Florencia	S_9	2017_S_9	1	Characiformes	Crenuchidae	Characidium zebra Eigenmman 1909	Characidium	zebra	Characidium_zebra
CIACOL2928	Juan David Bogota Gregory	2017-08-11	2017	Florencia	Quebrada la Mochilero via Florencia-Belen de los Andaquies corregimiento la Mochilero	S_8	2017_S_8	2	Characiformes	Crenuchidae	Characidium	Characidium	sp	Characidium_sp
CIACOL2929	Juan David Bogota Gregory	2017-08-11	2017	Florencia	Quebrada la Mochilero via Florencia-Belen de los Andaquies corregimiento la Mochilero	S_8	2017_S_8	7	Characiformes	Crenuchidae	Characidium zebra Eigenmman 1909	Characidium	zebra	Characidium_zebra
CIACOL2930	Juan Gabriel Albornoz Garzon	2017-08-07	2017	Florencia	Kilometro 6 quebrada Sardina via Florencia-Neiva corregimiento el CaraNo	S_5	2017_S_5	3	Characiformes	Characidae	Ceratobranchia	Ceratobranchia	sp	Ceratobranchia_sp
CIACOL2931	Juan Gabriel Albornoz Garzon	2017-08-11	2017	Florencia	Quebrada la Mochilero via Florencia-Belen de los Andaquies corregimiento la Mochilero	S_8	2017_S_8	3	Characiformes	Characidae	Ceratobranchia	Ceratobranchia	sp	Ceratobranchia_sp
CIACOL2932	Juan Gabriel Albornoz Garzon	2017-08-12	2017	Florencia	Km 72 Rio Paraiso en el puente de la via Florencia-Neiva corregimiento el CaraNo	S_3	2017_S_3	14	Characiformes	Characidae	Ceratobranchia	Ceratobranchia	sp	Ceratobranchia_sp
CIACOL2933	Juan Gabriel Albornoz Garzon	2017-08-12	2017	Florencia	Kilometro 12 quebrada las Doradas via Florencia-Neiva	S_4	2017_S_4	32	Characiformes	Characidae	Ceratobranchia	Ceratobranchia	sp	Ceratobranchia_sp
CIACOL2934	Juan Gabriel Albornoz Garzon	2017-08-07	2017	Florencia	Km 15 quebrada la Carbona via Florencia-Neiva puente	S_6	2017_S_6	59	Characiformes	Characidae	Ceratobranchia	Ceratobranchia	sp	Ceratobranchia_sp
CIACOL2936	Juan Gabriel Albornoz Garzon	2017-08-08	2017	Belen de los Andaquies	Quebrada La Arenosa via Belen-Los Angeles corregimiento Aletones	S_11	2017_S_11	7	Characiformes	Characidae	Hemibrycon	Hemibrycon	sp	Hemibrycon_sp
CIACOL2937	Juan Gabriel Albornoz Garzon	2017-08-09	2017	Morelia	Quebrada Aguas Calientes en la via Belen-Florencia	S_9	2017_S_9	7	Characiformes	Characidae	Hemibrycon	Hemibrycon	sp	Hemibrycon_sp
CIACOL2938	Juan David Bogota Gregory	2017-08-07	2017	Florencia	Km 15 quebrada la Carbona via Florencia-Neiva puente	S_6	2017_S_6	4	Characiformes	Characidae	Hemibrycon jelskii (Steindachner 1876)	Hemibrycon	jelskii	Hemibrycon_jelskii
CIACOL2939	Juan Gabriel Albornoz Garzon	2017-08-11	2017	Belen de los Andaquies	km 13.9 rio San Luis Bodoquerito via Belen-Los Angeles corregimiento Aletones	S_12	2017_S_12	5	Characiformes	Characidae	Hemibrycon	Hemibrycon	sp	Hemibrycon_sp
CIACOL2940	Juan David Bogota Gregory	2017-08-09	2017	Morelia	Quebrada Aguas Calientes en la via Belen-Florencia	S_9	2017_S_9	1	Characiformes	Characidae	Astyanax bimaculatus (Linnaeus 1758)	Astyanax	bimaculatus	Astyanax_bimaculatus
CIACOL2942	Astrid Acosta Santos	2017-08-09	2017	Morelia	Quebrada Aguas Calientes en la via Belen-Florencia	S_9	2017_S_9	1	Characiformes	Characidae	Moenkhausia oligolepis (Gunther 1864)	Moenkhausia	oligolepis	Moenkhausia_oligolepis
CIACOL2943	Juan David Bogota Gregory	2017-08-11	2017	Florencia	Quebrada la Mochilero via Florencia-Belen de los Andaquies corregimiento la Mochilero	S_8	2017_S_8	1	Characiformes	Characidae	Astyanax bimaculatus (Linnaeus 1758)	Astyanax	bimaculatus	Astyanax_bimaculatus
CIACOL2944	Astrid Acosta Santos	2017-08-11	2017	Florencia	Quebrada la Mochilero via Florencia-Belen de los Andaquies corregimiento la Mochilero	S_8	2017_S_8	8	Characiformes	Characidae	Astyanax maximus (Steindachner 1876)	Astyanax	maximus	Astyanax_maximus
CIACOL2945	Flavio Thadeo de Lima	2017-08-11	2017	Florencia	Quebrada la Mochilero via Florencia-Belen de los Andaquies corregimiento la Mochilero	S_8	2017_S_8	1	Characiformes	Characidae	Astyanax maximus (Steindachner 1876)	Astyanax	maximus	Astyanax_maximus
CIACOL2946	Flavio Thadeo de Lima	2017-08-09	2017	Morelia	Quebrada Aguas Calientes en la via Belen-Florencia	S_9	2017_S_9	1	Characiformes	Characidae	Astyanax maximus (Steindachner 1876)	Astyanax	maximus	Astyanax_maximus
CIACOL2947	Juan David Bogota Gregory	2017-08-09	2017	Morelia	Quebrada Aguas Calientes en la via Belen-Florencia	S_9	2017_S_9	1	Characiformes	Characidae	Jupiaba asymmetrica (Eigenmann 1908)	Jupiaba	asymmetrica	Jupiaba_asymmetrica
CIACOL2949	Flavio Thadeo de Lima	2017-08-09	2017	Morelia	Quebrada Aguas Calientes en la via Belen-Florencia	S_9	2017_S_9	7	Characiformes	Characidae	Moenkhausia sp.1	Moenkhausia	sp	Moenkhausia_sp
CIACOL2950	Flavio Thadeo de Lima	2017-08-11	2017	Belen de los Andaquies	km 13.9 rio San Luis Bodoquerito via Belen-Los Angeles corregimiento Aletones	S_12	2017_S_12	2	Characiformes	Characidae	Knodus	Knodus	sp	Knodus_sp
CIACOL2951	Flavio Thadeo de Lima	2017-08-09	2017	Morelia	Quebrada Aguas Calientes en la via Belen-Florencia	S_9	2017_S_9	30	Characiformes	Characidae	Knodus	Knodus	sp	Knodus_sp
CIACOL2953	Juan David Bogota Gregory	2017-08-11	2017	Florencia	Quebrada la Mochilero via Florencia-Belen de los Andaquies corregimiento la Mochilero	S_8	2017_S_8	2	Characiformes	Characidae	Moenkhausia cotinho Eigenmann 1908	Moenkhausia	cotinho	Moenkhausia_cotinho
CIACOL2954	Flavio Thadeo de Lima	2017-08-09	2017	Morelia	Quebrada Aguas Calientes en la via Belen-Florencia	S_9	2017_S_9	1	Characiformes	Characidae	Knodus	Knodus	sp	Knodus_sp
CIACOL2956	Flavio Thadeo de Lima	2017-08-11	2017	Florencia	Quebrada la Mochilero via Florencia-Belen de los Andaquies corregimiento la Mochilero	S_8	2017_S_8	2	Characiformes	Characidae	Knodus	Knodus	sp	Knodus_sp
CIACOL2957	Juan David Bogota Gregory	2017-08-11	2017	Belen de los Andaquies	km 13.9 rio San Luis Bodoquerito via Belen-Los Angeles corregimiento Aletones	S_12	2017_S_12	3	Characiformes	Characidae	Hemibrycon	Hemibrycon	sp	Hemibrycon_sp
CIACOL2958	Flavio Thadeo de Lima	2017-08-11	2017	Belen de los Andaquies	km 13.9 rio San Luis Bodoquerito via Belen-Los Angeles corregimiento Aletones	S_12	2017_S_12	5	Characiformes	Characidae	Knodus	Knodus	sp	Knodus_sp
CIACOL2959	Flavio Thadeo de Lima	2017-08-11	2017	Florencia	Quebrada la Mochilero via Florencia-Belen de los Andaquies corregimiento la Mochilero	S_8	2017_S_8	1	Characiformes	Characidae	Knodus	Knodus	sp	Knodus_sp
CIACOL2960	Flavio Thadeo de Lima	2017-08-11	2017	Florencia	Quebrada la Mochilero via Florencia-Belen de los Andaquies corregimiento la Mochilero	S_8	2017_S_8	13	Characiformes	Characidae	Odontostilbe fugitiva Cope 1870	Odontostilbe	fugitiva	Odontostilbe_fugitiva
CIACOL2962	Flavio Thadeo de Lima	2017-08-09	2017	Morelia	Quebrada Aguas Calientes en la via Belen-Florencia	S_9	2017_S_9	9	Characiformes	Characidae	Knodus	Knodus	sp	Knodus_sp
CIACOL2963	Juan Gabriel Albornoz Garzon	2017-08-07	2017	Florencia	Kilometro 6 quebrada Sardina via Florencia-Neiva corregimiento el CaraNo	S_5	2017_S_5	9	Characiformes	Characidae	Hemibrycon	Hemibrycon	sp	Hemibrycon_sp
CIACOL2964	Juan David Bogota Gregory	2017-08-11	2017	Florencia	Quebrada la Mochilero via Florencia-Belen de los Andaquies corregimiento la Mochilero	S_8	2017_S_8	1	Characiformes	Parodontidae	Parodon pongoensis (Allen 1942)	Parodon	pongoensis	Parodon_pongoensis
CIACOL2965	Juan David Bogota Gregory	2017-08-09	2017	Morelia	Quebrada Aguas Calientes en la via Belen-Florencia	S_9	2017_S_9	1	Characiformes	Curimatidae	Steindachnerina dobula (Gunther 1868)	Steindachnerina	dobula	Steindachnerina_dobula
CIACOL2966	Juan David Bogota Gregory	2017-08-12	2017	Florencia	Kilometro 12 quebrada las Doradas via Florencia-Neiva	S_4	2017_S_4	4	Siluriformes	Loricariidae	Chaetostoma platyrhynchus (Fowler 1943)	Chaetostoma	platyrhynchus	Chaetostoma_platyrhynchus
CIACOL2967	Juan David Bogota Gregory	2017-08-07	2017	Florencia	Kilometro 6 quebrada Sardina via Florencia-Neiva corregimiento el CaraNo	S_5	2017_S_5	4	Siluriformes	Loricariidae	Chaetostoma platyrhynchus (Fowler 1943)	Chaetostoma	platyrhynchus	Chaetostoma_platyrhynchus
CIACOL2969	Juan David Bogota Gregory	2017-08-12	2017	Florencia	Kilometro 7 quebrada la Portada corregimiento el CaraNo	S_1	2017_S_1	4	Siluriformes	Loricariidae	Chaetostoma platyrhynchus (Fowler 1943)	Chaetostoma	platyrhynchus	Chaetostoma_platyrhynchus
CIACOL2970	Astrid Acosta Santos	2017-08-08	2017	Belen de los Andaquies	Quebrada La Arenosa via Belen-Los Angeles corregimiento Aletones	S_11	2017_S_11	5	Siluriformes	Loricariidae	Chaetostoma platyrhynchus (Fowler 1943)	Chaetostoma	platyrhynchus	Chaetostoma_platyrhynchus
CIACOL2971	Astrid Acosta Santos	2017-08-08	2017	Belen de los Andaquies	Quebrada La Arenosa via Belen-Los Angeles corregimiento Aletones	S_11	2017_S_11	1	Siluriformes	Loricariidae	Chaetostoma anale (Fowler 1943)	Chaetostoma	anale	Chaetostoma_anale
CIACOL2972	Astrid Acosta Santos	2017-08-11	2017	Florencia	Quebrada la Mochilero via Florencia-Belen de los Andaquies corregimiento la Mochilero	S_8	2017_S_8	5	Siluriformes	Loricariidae	Chaetostoma anale (Fowler 1943)	Chaetostoma	anale	Chaetostoma_anale
CIACOL2973	Astrid Acosta Santos	2017-08-12	2017	Florencia	Km 72 Rio Paraiso en el puente de la via Florencia-Neiva corregimiento el CaraNo	S_3	2017_S_3	1	Siluriformes	Loricariidae	Chaetostoma anale (Fowler 1943)	Chaetostoma	anale	Chaetostoma_anale
CIACOL2975	Astrid Acosta Santos	2017-08-12	2017	Florencia	Km 61 Rio Sucre en el puente de la antigua via a Neiva	S_2	2017_S_2	5	Siluriformes	Loricariidae	Chaetostoma platyrhynchus (Fowler 1943)	Chaetostoma	platyrhynchus	Chaetostoma_platyrhynchus
CIACOL2976	Astrid Acosta Santos	2017-08-07	2017	Florencia	Km 15 quebrada la Carbona via Florencia-Neiva puente	S_6	2017_S_6	3	Siluriformes	Loricariidae	Chaetostoma platyrhynchus (Fowler 1943)	Chaetostoma	platyrhynchus	Chaetostoma_platyrhynchus
CIACOL2977	Astrid Acosta Santos	2017-08-12	2017	Florencia	Km 72 Rio Paraiso en el puente de la via Florencia-Neiva corregimiento el CaraNo	S_3	2017_S_3	8	Siluriformes	Loricariidae	Chaetostoma anale (Fowler 1943)	Chaetostoma	anale	Chaetostoma_anale
CIACOL2979	Juan David Bogota Gregory	2017-08-12	2017	Florencia	Km 61 Rio Sucre en el puente de la antigua via a Neiva	S_2	2017_S_2	12	Siluriformes	Astroblepidae	Astroblepus caquetae Fowler 1943	Astroblepus	caquetae	Astroblepus_caquetae
CIACOL2980	Juan David Bogota Gregory	2017-08-12	2017	Florencia	Km 72 Rio Paraiso en el puente de la via Florencia-Neiva corregimiento el CaraNo	S_3	2017_S_3	2	Siluriformes	Astroblepidae	Astroblepus caquetae Fowler 1943	Astroblepus	caquetae	Astroblepus_caquetae
CIACOL2981	Juan David Bogota Gregory	2017-08-12	2017	Florencia	Kilometro 7 quebrada la Portada corregimiento el CaraNo	S_1	2017_S_1	3	Siluriformes	Astroblepidae	Astroblepus caquetae Fowler 1943	Astroblepus	caquetae	Astroblepus_caquetae
CIACOL2982	Juan David Bogota Gregory	2017-08-09	2017	Morelia	Quebrada Aguas Calientes en la via Belen-Florencia	S_9	2017_S_9	2	Siluriformes	Loricariidae	Ancistrus lineolatus Fowler 1943	Ancistrus	lineolatus	Ancistrus_lineolatus
CIACOL2983	Astrid Acosta Santos	2017-08-09	2017	Morelia	Quebrada Aguas Calientes en la via Belen-Florencia	S_9	2017_S_9	2	Blenniiformes	Cichlidae	Caquetaia myersi (Muller & Troschel 1844)	Caquetaia	myersi	Caquetaia_myersi
CIACOL2984	Astrid Acosta Santos	2017-08-09	2017	Belen de los Andaquies	Quebrada la Chocho via Florencia-Belen de los Andaquies	S_10	2017_S_10	1	Blenniiformes	Cichlidae	Caquetaia myersi (Muller & Troschel 1844)	Caquetaia	myersi	Caquetaia_myersi
CIACOL2985	Astrid Acosta Santos	2017-08-12	2017	Florencia	Km 72 Rio Paraiso en el puente de la via Florencia-Neiva corregimiento el CaraNo	S_3	2017_S_3	1	Siluriformes	Loricariidae	Hypostomus varimaculosus (Fowler 1945)	Hypostomus	varimaculosus	Hypostomus_varimaculosus
CIACOL2987	Astrid Acosta Santos	2017-08-09	2017	Morelia	Quebrada Aguas Calientes en la via Belen-Florencia	S_9	2017_S_9	1	Blenniiformes	Cichlidae	Bujurquina	Bujurquina	sp	Bujurquina_sp
CIACOL2988	Astrid Acosta Santos	2017-08-09	2017	Belen de los Andaquies	Quebrada la Chocho via Florencia-Belen de los Andaquies	S_10	2017_S_10	2	Blenniiformes	Cichlidae	Bujurquina	Bujurquina	sp	Bujurquina_sp
CIACOL2991	Astrid Acosta Santos	2017-08-07	2017	Florencia	Kilometro 6 quebrada Sardina via Florencia-Neiva corregimiento el CaraNo	S_5	2017_S_5	5	Characiformes	Characidae	Astyanax maximus (Steindachner 1876)	Astyanax	maximus	Astyanax_maximus
CIACOL2992	Astrid Acosta Santos	2017-08-09	2017	Morelia	Quebrada Aguas Calientes en la via Belen-Florencia	S_9	2017_S_9	1	Siluriformes	Loricariidae	Farlowella	Farlowella	sp	Farlowella_sp
CIACOL2993	Astrid Acosta Santos	2017-08-09	2017	Morelia	Quebrada Aguas Calientes en la via Belen-Florencia	S_9	2017_S_9	2	Siluriformes	Loricariidae	Chaetostoma anale (Fowler 1943)	Chaetostoma	anale	Chaetostoma_anale
CIACOL2994	Astrid Acosta Santos	2017-08-09	2017	Morelia	Quebrada Aguas Calientes en la via Belen-Florencia	S_9	2017_S_9	2	Siluriformes	Loricariidae	Chaetostoma anale (Fowler 1943)	Chaetostoma	anale	Chaetostoma_anale
CIACOL2995	Juan David Bogota Gregory	2017-08-09	2017	Florencia	Quebrada la Yuca via Florencia-Belen de los Andaquies	S_7	2017_S_7	1	Characiformes	Characidae	Charax macrolepis (Kner 1858)	Charax	macrolepis	Charax_macrolepis
CIACOL2996	Astrid Acosta Santos	2017-08-12	2017	Florencia	Km 72 Rio Paraiso en el puente de la via Florencia-Neiva corregimiento el CaraNo	S_3	2017_S_3	41	Siluriformes	Loricariidae	Chaetostoma platyrhynchus (Fowler 1943)	Chaetostoma	platyrhynchus	Chaetostoma_platyrhynchus
CIACOL3000	Flavio Thadeo de Lima	2015-09-20	2015	Florencia	Quebrada la Mochilero via Florencia-Belen de los Andaquies corregimiento la Mochilero	S_8	2015_S_8	1	Characiformes	Characidae	Creagrutus	Creagrutus	sp	Creagrutus_sp
CIACOL3001	Flavio Thadeo de Lima	2016-08-15	2016	Florencia	Quebrada la Yuca via Florencia-Belen de los Andaquies	S_7	2016_S_7	1	Characiformes	Characidae	Bryconamericus cismontanus Eigenmann 1914	Bryconamericus	cismontanus	Bryconamericus_cismontanus
CIACOL3004	Astrid Acosta Santos	2017-08-09	2017	Florencia	Quebrada la Yuca via Florencia-Belen de los Andaquies	S_7	2017_S_7	4	Characiformes	Crenuchidae	Characidium zebra Eigenmman 1909	Characidium	zebra	Characidium_zebra
CIACOL3005	Astrid Acosta Santos	2017-08-09	2017	Florencia	Quebrada la Yuca via Florencia-Belen de los Andaquies	S_7	2017_S_7	5	Characiformes	Parodontidae	Parodon buckleyi Boulenger 1887	Parodon	buckleyi	Parodon_buckleyi
CIACOL3006	Juan Gabriel Albornoz Garzon	2017-08-09	2017	Florencia	Quebrada la Yuca via Florencia-Belen de los Andaquies	S_7	2017_S_7	1	Characiformes	Characidae	Creagrutus amoenus Fowler 1943	Creagrutus	amoenus	Creagrutus_amoenus
CIACOL3007	Astrid Acosta Santos	2017-08-09	2017	Florencia	Quebrada la Yuca via Florencia-Belen de los Andaquies	S_7	2017_S_7	1	Blenniiformes	Cichlidae	Bujurquina	Bujurquina	sp	Bujurquina_sp
CIACOL3008	Astrid Acosta Santos	2017-08-09	2017	Florencia	Quebrada la Yuca via Florencia-Belen de los Andaquies	S_7	2017_S_7	2	Characiformes	Characidae	Jupiaba asymmetrica (Eigenmann 1908)	Jupiaba	asymmetrica	Jupiaba_asymmetrica
CIACOL3009	Astrid Acosta Santos	2017-08-09	2017	Florencia	Quebrada la Yuca via Florencia-Belen de los Andaquies	S_7	2017_S_7	1	Characiformes	Characidae	Astyanax bimaculatus (Linnaeus 1758)	Astyanax	bimaculatus	Astyanax_bimaculatus
CIACOL3010	Astrid Acosta Santos	2017-08-09	2017	Florencia	Quebrada la Yuca via Florencia-Belen de los Andaquies	S_7	2017_S_7	1	Characiformes	Characidae	Creagrutus	Creagrutus	sp	Creagrutus_sp
CIACOL3011	Flavio Thadeo de Lima	2017-08-07	2017	Florencia	Km 15 quebrada la Carbona via Florencia-Neiva puente	S_6	2017_S_6	1	Characiformes	Characidae	Creagrutus	Creagrutus	sp	Creagrutus_sp
CIACOL3012	Flavio Thadeo de Lima	2017-08-07	2017	Florencia	Km 15 quebrada la Carbona via Florencia-Neiva puente	S_6	2017_S_6	1	Characiformes	Characidae	Astyanax bimaculatus (Linnaeus 1758)	Astyanax	bimaculatus	Astyanax_bimaculatus
CIACOL3013	Flavio Thadeo de Lima	2017-08-07	2017	Florencia	Km 15 quebrada la Carbona via Florencia-Neiva puente	S_6	2017_S_6	7	Characiformes	Characidae	Astyanax maximus (Steindachner 1876)	Astyanax	maximus	Astyanax_maximus
CIACOL3014	Flavio Thadeo de Lima	2017-08-07	2017	Florencia	Km 15 quebrada la Carbona via Florencia-Neiva puente	S_6	2017_S_6	1	Characiformes	Characidae	Hemibrycon	Hemibrycon	sp	Hemibrycon_sp
CIACOL3015	Flavio Thadeo de Lima	2017-08-07	2017	Florencia	Km 15 quebrada la Carbona via Florencia-Neiva puente	S_6	2017_S_6	2	Characiformes	Characidae	Knodus	Knodus	sp	Knodus_sp
CIACOL3016	Flavio Thadeo de Lima	2017-08-07	2017	Florencia	Km 15 quebrada la Carbona via Florencia-Neiva puente	S_6	2017_S_6	2	Characiformes	Characidae	Knodus	Knodus	sp	Knodus_sp
CIACOL3429	Juan Gabriel Albornoz Garzon	2015-09-20	2015	Florencia	Quebrada la Mochilero via Florencia-Belen de los Andaquies corregimiento la Mochilero	S_8	2015_S_8	1	Characiformes	Characidae	Creagrutus flavescens Vari & Harold 2001	Creagrutus	flavescens	Creagrutus_flavescens
CIACOL3430	Flavio Thadeo de Lima	2015-09-20	2015	Florencia	Quebrada la Mochilero via Florencia-Belen de los Andaquies corregimiento la Mochilero	S_8	2015_S_8	3	Characiformes	Characidae	Bryconamericus cismontanus Eigenmann 1914	Bryconamericus	cismontanus	Bryconamericus_cismontanus
CIACOL3457	Juan David Bogota Gregory	2016-08-15	2016	Florencia	Quebrada la Yuca via Florencia-Belen de los Andaquies	S_7	2016_S_7	1	Characiformes	Characidae	Creagrutus	Creagrutus	sp	Creagrutus_sp
CIACOL3459	Flavio Thadeo de Lima	2015-09-20	2015	Florencia	Quebrada la Yuca via Florencia-Belen de los Andaquies	S_7	2015_S_7	1	Characiformes	Characidae	Astyanax maximus (Steindachner 1876)	Astyanax	maximus	Astyanax_maximus
CIACOL3462	Juan Gabriel Albornoz Garzon	2018-08-10	2018	Florencia	Km 61 Rio Sucre en el puente de la antigua via a Neiva	S_2	2018_S_2	1	Characiformes	Characidae	Creagrutus	Creagrutus	sp	Creagrutus_sp
CIACOL3463	Juan Gabriel Albornoz Garzon	2018-08-10	2018	Florencia	Km 61 Rio Sucre en el puente de la antigua via a Neiva	S_2	2018_S_2	4	Characiformes	Characidae	Creagrutus	Creagrutus	sp	Creagrutus_sp
CIACOL3464	Juan Gabriel Albornoz Garzon	2017-08-12	2017	Florencia	Km 61 Rio Sucre en el puente de la antigua via a Neiva	S_2	2017_S_2	2	Characiformes	Characidae	Ceratobranchia	Ceratobranchia	sp	Ceratobranchia_sp
CIACOL3466	Juan Gabriel Albornoz Garzon	2018-08-13	2018	Florencia	Quebrada la Yuca via Florencia-Belen de los Andaquies	S_7	2018_S_7	1	Characiformes	Characidae	Ceratobranchia	Ceratobranchia	sp	Ceratobranchia_sp
CIACOL3467	Juan Gabriel Albornoz Garzon	2018-08-13	2018	Florencia	Quebrada la Yuca via Florencia-Belen de los Andaquies	S_7	2018_S_7	1	Characiformes	Characidae	Ceratobranchia	Ceratobranchia	sp	Ceratobranchia_sp
CIACOL3469	Juan Gabriel Albornoz Garzon	2018-08-13	2018	Florencia	Quebrada la Yuca via Florencia-Belen de los Andaquies	S_7	2018_S_7	5	Characiformes	Characidae	Scopaeocharax rhinodus (Böhlke 1958)	Scopaeocharax	rhinodus	Scopaeocharax_rhinodus
CIACOL3470	Juan Gabriel Albornoz Garzon	2018-08-11	2018	Florencia	Kilometro 6 quebrada Sardina via Florencia-Neiva corregimiento el CaraNo	S_5	2018_S_5	1	Characiformes	Characidae	Creagrutus	Creagrutus	sp	Creagrutus_sp
CIACOL3471	Juan Gabriel Albornoz Garzon	2018-08-10	2018	Florencia	Km 72 Rio Paraiso en el puente de la via Florencia-Neiva corregimiento el CaraNo	S_3	2018_S_3	12	Characiformes	Characidae	Ceratobranchia	Ceratobranchia	sp	Ceratobranchia_sp
CIACOL3472	Juan Gabriel Albornoz Garzon	2018-08-11	2018	Florencia	Kilometro 12 quebrada las Doradas via Florencia-Neiva	S_4	2018_S_4	21	Characiformes	Characidae	Ceratobranchia	Ceratobranchia	sp	Ceratobranchia_sp
CIACOL3473	Juan Gabriel Albornoz Garzon	2018-08-11	2018	Florencia	Kilometro 6 quebrada Sardina via Florencia-Neiva corregimiento el CaraNo	S_5	2018_S_5	10	Characiformes	Characidae	Ceratobranchia	Ceratobranchia	sp	Ceratobranchia_sp
CIACOL3474	Juan Gabriel Albornoz Garzon	2018-08-11	2018	Florencia	Km 15 quebrada la Carbona via Florencia-Neiva puente	S_6	2018_S_6	13	Characiformes	Characidae	Ceratobranchia	Ceratobranchia	sp	Ceratobranchia_sp
CIACOL3475	Juan Gabriel Albornoz Garzon	2018-08-10	2018	Florencia	Km 72 Rio Paraiso en el puente de la via Florencia-Neiva corregimiento el CaraNo	S_3	2018_S_3	2	Characiformes	Characidae	Creagrutus amoenus Fowler 1943	Creagrutus	amoenus	Creagrutus_amoenus
CIACOL3476	Juan Gabriel Albornoz Garzon	2018-08-11	2018	Florencia	Kilometro 6 quebrada Sardina via Florencia-Neiva corregimiento el CaraNo	S_5	2018_S_5	11	Characiformes	Characidae	Creagrutus	Creagrutus	sp	Creagrutus_sp
CIACOL3477	Juan Gabriel Albornoz Garzon	2018-08-15	2018	Belen de los Andaquies	km 13.9 rio San Luis Bodoquerito via Belen-Los Angeles corregimiento Aletones	S_12	2018_S_12	2	Characiformes	Characidae	Creagrutus amoenus Fowler 1943	Creagrutus	amoenus	Creagrutus_amoenus
CIACOL3478	Juan Gabriel Albornoz Garzon	2018-08-15	2018	Belen de los Andaquies	Quebrada La Arenosa via Belen-Los Angeles corregimiento Aletones	S_11	2018_S_11	10	Characiformes	Characidae	Creagrutus amoenus Fowler 1943	Creagrutus	amoenus	Creagrutus_amoenus
CIACOL3479	Juan Gabriel Albornoz Garzon	2018-08-11	2018	Florencia	Kilometro 12 quebrada las Doradas via Florencia-Neiva	S_4	2018_S_4	15	Characiformes	Characidae	Creagrutus amoenus Fowler 1943	Creagrutus	amoenus	Creagrutus_amoenus
CIACOL3480	Juan Gabriel Albornoz Garzon	2018-08-13	2018	Morelia	Quebrada Aguas Calientes en la via Belen-Florencia	S_9	2018_S_9	2	Characiformes	Characidae	Creagrutus amoenus Fowler 1943	Creagrutus	amoenus	Creagrutus_amoenus
CIACOL3481	Juan Gabriel Albornoz Garzon	2017-08-07	2017	Florencia	Km 15 quebrada la Carbona via Florencia-Neiva puente	S_6	2017_S_6	4	Characiformes	Characidae	Creagrutus	Creagrutus	sp	Creagrutus_sp
CIACOL3482	Juan Gabriel Albornoz Garzon	2017-08-09	2017	Florencia	Quebrada la Yuca via Florencia-Belen de los Andaquies	S_7	2017_S_7	1	Characiformes	Characidae	Creagrutus flavescens Vari & Harold 2001	Creagrutus	flavescens	Creagrutus_flavescens
CIACOL3483	Juan Gabriel Albornoz Garzon	2015-09-19	2015	Belen de los Andaquies	Quebrada la Chocho via Florencia-Belen de los Andaquies	S_10	2015_S_10	1	Characiformes	Characidae	Creagrutus flavescens Vari & Harold 2001	Creagrutus	flavescens	Creagrutus_flavescens
CIACOL3484	Juan Gabriel Albornoz Garzon	2017-08-11	2017	Florencia	Quebrada la Mochilero via Florencia-Belen de los Andaquies corregimiento la Mochilero	S_8	2017_S_8	1	Characiformes	Characidae	Creagrutus amoenus Fowler 1943	Creagrutus	amoenus	Creagrutus_amoenus
CIACOL3485	Juan Gabriel Albornoz Garzon	2015-09-19	2015	Morelia	Quebrada Aguas Calientes en la via Belen-Florencia	S_9	2015_S_9	2	Characiformes	Characidae	Creagrutus amoenus Fowler 1943	Creagrutus	amoenus	Creagrutus_amoenus
CIACOL3488	Juan Gabriel Albornoz Garzon	2017-08-07	2017	Florencia	Kilometro 6 quebrada Sardina via Florencia-Neiva corregimiento el CaraNo	S_5	2017_S_5	2	Characiformes	Characidae	Creagrutus	Creagrutus	sp	Creagrutus_sp
CIACOL3489	Juan Gabriel Albornoz Garzon	2016-08-14	2016	Belen de los Andaquies	km 13.9 rio San Luis Bodoquerito via Belen-Los Angeles corregimiento Aletones	S_12	2016_S_12	2	Characiformes	Characidae	Creagrutus	Creagrutus	sp	Creagrutus_sp
CIACOL3490	Juan Gabriel Albornoz Garzon	2015-09-19	2015	Belen de los Andaquies	km 13.9 rio San Luis Bodoquerito via Belen-Los Angeles corregimiento Aletones	S_12	2015_S_12	1	Characiformes	Characidae	Creagrutus	Creagrutus	sp	Creagrutus_sp
CIACOL3491	Juan Gabriel Albornoz Garzon	2017-08-09	2017	Morelia	Quebrada Aguas Calientes en la via Belen-Florencia	S_9	2017_S_9	1	Characiformes	Characidae	Knodus	Knodus	sp	Knodus_sp
CIACOL3492	Juan Gabriel Albornoz Garzon	2015-09-18	2015	Florencia	Km 15 quebrada la Carbona via Florencia-Neiva puente	S_6	2015_S_6	1	Characiformes	Characidae	Creagrutus	Creagrutus	sp	Creagrutus_sp
CIACOL3493	Juan Gabriel Albornoz Garzon	2018-08-10	2018	Florencia	Quebrada la Mochilero via Florencia-Belen de los Andaquies corregimiento la Mochilero	S_8	2018_S_8	6	Characiformes	Characidae	Creagrutus flavescens Vari & Harold 2001	Creagrutus	flavescens	Creagrutus_flavescens
CIACOL3494	Juan Gabriel Albornoz Garzon	2018-08-13	2018	Florencia	Quebrada la Yuca via Florencia-Belen de los Andaquies	S_7	2018_S_7	6	Characiformes	Characidae	Creagrutus flavescens Vari & Harold 2001	Creagrutus	flavescens	Creagrutus_flavescens
CIACOL3495	Juan Gabriel Albornoz Garzon	2018-08-13	2018	Morelia	Quebrada Aguas Calientes en la via Belen-Florencia	S_9	2018_S_9	4	Characiformes	Characidae	Creagrutus flavescens Vari & Harold 2001	Creagrutus	flavescens	Creagrutus_flavescens
CIACOL3496	Juan Gabriel Albornoz Garzon	2018-08-13	2018	Belen de los Andaquies	Quebrada la Chocho via Florencia-Belen de los Andaquies	S_10	2018_S_10	1	Characiformes	Characidae	Creagrutus flavescens Vari & Harold 2001	Creagrutus	flavescens	Creagrutus_flavescens
CIACOL3497	Juan Gabriel Albornoz Garzon	2018-08-11	2018	Florencia	Kilometro 6 quebrada Sardina via Florencia-Neiva corregimiento el CaraNo	S_5	2018_S_5	10	Characiformes	Characidae	Creagrutus amoenus Fowler 1943	Creagrutus	amoenus	Creagrutus_amoenus
CIACOL3499	Juan Gabriel Albornoz Garzon	2018-08-13	2018	Florencia	Quebrada la Yuca via Florencia-Belen de los Andaquies	S_7	2018_S_7	11	Characiformes	Characidae	Creagrutus amoenus Fowler 1943	Creagrutus	amoenus	Creagrutus_amoenus
CIACOL3500	Juan Gabriel Albornoz Garzon	2017-08-09	2017	Morelia	Quebrada Aguas Calientes en la via Belen-Florencia	S_9	2017_S_9	1	Characiformes	Characidae	Creagrutus flavescens Vari & Harold 2001	Creagrutus	flavescens	Creagrutus_flavescens
CIACOL3501	Juan Gabriel Albornoz Garzon	2017-08-09	2017	Morelia	Quebrada Aguas Calientes en la via Belen-Florencia	S_9	2017_S_9	1	Characiformes	Characidae	Creagrutus amoenus Fowler 1943	Creagrutus	amoenus	Creagrutus_amoenus
CIACOL3503	Juan Gabriel Albornoz Garzon	2015-09-19	2015	Morelia	Quebrada Aguas Calientes en la via Belen-Florencia	S_9	2015_S_9	1	Characiformes	Characidae	Odontostilbe fugitiva Cope 1870	Odontostilbe	fugitiva	Odontostilbe_fugitiva
CIACOL3504	Juan Gabriel Albornoz Garzon	2017-08-08	2017	Belen de los Andaquies	Quebrada La Arenosa via Belen-Los Angeles corregimiento Aletones	S_11	2017_S_11	1	Characiformes	Characidae	Astyanax bimaculatus (Linnaeus 1758)	Astyanax	bimaculatus	Astyanax_bimaculatus
CIACOL3505	Astrid Acosta Santos	2018-08-10	2018	Florencia	Quebrada la Mochilero via Florencia-Belen de los Andaquies corregimiento la Mochilero	S_8	2018_S_8	1	Gymnotiformes	Sternopygidae	Sternopygus macrurus (Bloch & Schneider 1801)	Sternopygus	macrurus	Sternopygus_macrurus
CIACOL3506	Astrid Acosta Santos	2018-08-10	2018	Florencia	Quebrada la Mochilero via Florencia-Belen de los Andaquies corregimiento la Mochilero	S_8	2018_S_8	3	Gymnotiformes	Sternopygidae	Eigenmannia virescens (Valenciennes 1842)	Eigenmannia	virescens	Eigenmannia_virescens
CIACOL3507	Astrid Acosta Santos	2018-08-15	2018	Belen de los Andaquies	km 13.9 rio San Luis Bodoquerito via Belen-Los Angeles corregimiento Aletones	S_12	2018_S_12	1	Synbranchiformes	Synbranchidae	Synbranchus marmoratus Bloch 1795	Synbranchus	marmoratus	Synbranchus_marmoratus
CIACOL3508	Astrid Acosta Santos	2018-08-10	2018	Florencia	Kilometro 7 quebrada la Portada corregimiento el CaraNo	S_1	2018_S_1	76	Siluriformes	Astroblepidae	Astroblepus caquetae Fowler 1943	Astroblepus	caquetae	Astroblepus_caquetae
CIACOL3509	Astrid Acosta Santos	2018-08-10	2018	Florencia	Km 61 Rio Sucre en el puente de la antigua via a Neiva	S_2	2018_S_2	2	Siluriformes	Astroblepidae	Astroblepus caquetae Fowler 1943	Astroblepus	caquetae	Astroblepus_caquetae
CIACOL3510	Astrid Acosta Santos	2018-08-13	2018	Morelia	Quebrada Aguas Calientes en la via Belen-Florencia	S_9	2018_S_9	1	Siluriformes	Loricariidae	Chaetostoma platyrhynchus (Fowler 1943)	Chaetostoma	platyrhynchus	Chaetostoma_platyrhynchus
CIACOL3511	Astrid Acosta Santos	2018-08-11	2018	Florencia	Kilometro 12 quebrada las Doradas via Florencia-Neiva	S_4	2018_S_4	20	Siluriformes	Loricariidae	Chaetostoma platyrhynchus (Fowler 1943)	Chaetostoma	platyrhynchus	Chaetostoma_platyrhynchus
CIACOL3512	Astrid Acosta Santos	2018-08-11	2018	Florencia	Kilometro 6 quebrada Sardina via Florencia-Neiva corregimiento el CaraNo	S_5	2018_S_5	10	Siluriformes	Loricariidae	Chaetostoma platyrhynchus (Fowler 1943)	Chaetostoma	platyrhynchus	Chaetostoma_platyrhynchus
CIACOL3515	Astrid Acosta Santos	2018-08-11	2018	Florencia	Km 15 quebrada la Carbona via Florencia-Neiva puente	S_6	2018_S_6	11	Siluriformes	Loricariidae	Chaetostoma platyrhynchus (Fowler 1943)	Chaetostoma	platyrhynchus	Chaetostoma_platyrhynchus
CIACOL3516	Astrid Acosta Santos	2018-08-10	2018	Florencia	Km 72 Rio Paraiso en el puente de la via Florencia-Neiva corregimiento el CaraNo	S_3	2018_S_3	16	Siluriformes	Loricariidae	Chaetostoma platyrhynchus (Fowler 1943)	Chaetostoma	platyrhynchus	Chaetostoma_platyrhynchus
CIACOL3517	Astrid Acosta Santos	2018-08-15	2018	Belen de los Andaquies	Quebrada La Arenosa via Belen-Los Angeles corregimiento Aletones	S_11	2018_S_11	3	Siluriformes	Loricariidae	Chaetostoma platyrhynchus (Fowler 1943)	Chaetostoma	platyrhynchus	Chaetostoma_platyrhynchus
CIACOL3518	Astrid Acosta Santos	2018-08-10	2018	Florencia	Km 61 Rio Sucre en el puente de la antigua via a Neiva	S_2	2018_S_2	13	Siluriformes	Loricariidae	Chaetostoma platyrhynchus (Fowler 1943)	Chaetostoma	platyrhynchus	Chaetostoma_platyrhynchus
CIACOL3520	Astrid Acosta Santos	2018-08-13	2018	Florencia	Quebrada la Yuca via Florencia-Belen de los Andaquies	S_7	2018_S_7	2	Siluriformes	Loricariidae	Chaetostoma platyrhynchus (Fowler 1943)	Chaetostoma	platyrhynchus	Chaetostoma_platyrhynchus
CIACOL3521	Astrid Acosta Santos	2018-08-13	2018	Florencia	Quebrada la Yuca via Florencia-Belen de los Andaquies	S_7	2018_S_7	4	Siluriformes	Loricariidae	Chaetostoma anale (Fowler 1943)	Chaetostoma	anale	Chaetostoma_anale
CIACOL3522	Astrid Acosta Santos	2018-08-13	2018	Morelia	Quebrada Aguas Calientes en la via Belen-Florencia	S_9	2018_S_9	1	Siluriformes	Loricariidae	Chaetostoma anale (Fowler 1943)	Chaetostoma	anale	Chaetostoma_anale
CIACOL3523	Astrid Acosta Santos	2018-08-11	2018	Florencia	Kilometro 12 quebrada las Doradas via Florencia-Neiva	S_4	2018_S_4	1	Siluriformes	Loricariidae	Chaetostoma anale (Fowler 1943)	Chaetostoma	anale	Chaetostoma_anale
CIACOL3524	Astrid Acosta Santos	2018-08-11	2018	Florencia	Kilometro 6 quebrada Sardina via Florencia-Neiva corregimiento el CaraNo	S_5	2018_S_5	2	Siluriformes	Loricariidae	Chaetostoma anale (Fowler 1943)	Chaetostoma	anale	Chaetostoma_anale
CIACOL3525	Astrid Acosta Santos	2018-08-10	2018	Florencia	Quebrada la Mochilero via Florencia-Belen de los Andaquies corregimiento la Mochilero	S_8	2018_S_8	1	Siluriformes	Loricariidae	Chaetostoma platyrhynchus (Fowler 1943)	Chaetostoma	platyrhynchus	Chaetostoma_platyrhynchus
CIACOL3526	Astrid Acosta Santos	2018-08-10	2018	Florencia	Quebrada la Mochilero via Florencia-Belen de los Andaquies corregimiento la Mochilero	S_8	2018_S_8	4	Siluriformes	Loricariidae	Chaetostoma anale (Fowler 1943)	Chaetostoma	anale	Chaetostoma_anale
CIACOL3527	Astrid Acosta Santos	2018-08-10	2018	Florencia	Quebrada la Mochilero via Florencia-Belen de los Andaquies corregimiento la Mochilero	S_8	2018_S_8	1	Siluriformes	Loricariidae	Chaetostoma anale (Fowler 1943)	Chaetostoma	anale	Chaetostoma_anale
CIACOL3528	Astrid Acosta Santos	2018-08-11	2018	Florencia	Kilometro 6 quebrada Sardina via Florencia-Neiva corregimiento el CaraNo	S_5	2018_S_5	7	Siluriformes	Heptapteridae	Chasmocranus quadrizonatus Pearson 1937	Chasmocranus	quadrizonatus	Chasmocranus_quadrizonatus
CIACOL3529	Astrid Acosta Santos	2018-08-11	2018	Florencia	Km 15 quebrada la Carbona via Florencia-Neiva puente	S_6	2018_S_6	4	Siluriformes	Heptapteridae	Chasmocranus quadrizonatus Pearson 1937	Chasmocranus	quadrizonatus	Chasmocranus_quadrizonatus
CIACOL3530	Astrid Acosta Santos	2018-08-13	2018	Florencia	Quebrada la Yuca via Florencia-Belen de los Andaquies	S_7	2018_S_7	5	Siluriformes	Heptapteridae	Chasmocranus quadrizonatus Pearson 1937	Chasmocranus	quadrizonatus	Chasmocranus_quadrizonatus
CIACOL3531	Astrid Acosta Santos	2018-08-11	2018	Florencia	Kilometro 12 quebrada las Doradas via Florencia-Neiva	S_4	2018_S_4	1	Siluriformes	Heptapteridae	Chasmocranus quadrizonatus Pearson 1937	Chasmocranus	quadrizonatus	Chasmocranus_quadrizonatus
CIACOL3537	Astrid Acosta Santos	2018-08-15	2018	Belen de los Andaquies	km 13.9 rio San Luis Bodoquerito via Belen-Los Angeles corregimiento Aletones	S_12	2018_S_12	1	Siluriformes	Loricariidae	Farlowella smithi Fowler 1913	Farlowella	smithi	Farlowella_smithi
CIACOL3538	Astrid Acosta Santos	2018-08-13	2018	Morelia	Quebrada Aguas Calientes en la via Belen-Florencia	S_9	2018_S_9	20	Siluriformes	Loricariidae	Ancistrus lineolatus Fowler 1943	Ancistrus	lineolatus	Ancistrus_lineolatus
CIACOL3540	Astrid Acosta Santos	2018-08-15	2018	Belen de los Andaquies	km 13.9 rio San Luis Bodoquerito via Belen-Los Angeles corregimiento Aletones	S_12	2018_S_12	1	Siluriformes	Loricariidae	Ancistrus lineolatus Fowler 1943	Ancistrus	lineolatus	Ancistrus_lineolatus
CIACOL3541	Astrid Acosta Santos	2018-08-13	2018	Morelia	Quebrada Aguas Calientes en la via Belen-Florencia	S_9	2018_S_9	2	Siluriformes	Loricariidae	Rineloricaria lanceolata (Gunther 1868)	Rineloricaria	lanceolata	Rineloricaria_lanceolata
CIACOL3542	Astrid Acosta Santos	2018-08-10	2018	Florencia	Quebrada la Mochilero via Florencia-Belen de los Andaquies corregimiento la Mochilero	S_8	2018_S_8	1	Siluriformes	Loricariidae	Rineloricaria lanceolata (Gunther 1868)	Rineloricaria	lanceolata	Rineloricaria_lanceolata
CIACOL3543	Astrid Acosta Santos	2018-08-13	2018	Morelia	Quebrada Aguas Calientes en la via Belen-Florencia	S_9	2018_S_9	1	Siluriformes	Loricariidae	Rineloricaria	Rineloricaria	sp	Rineloricaria_sp
CIACOL3544	Astrid Acosta Santos	2018-08-10	2018	Florencia	Quebrada la Mochilero via Florencia-Belen de los Andaquies corregimiento la Mochilero	S_8	2018_S_8	1	Siluriformes	Loricariidae	Hypostomus varimaculosus (Fowler 1945)	Hypostomus	varimaculosus	Hypostomus_varimaculosus
CIACOL3545	Astrid Acosta Santos	2018-08-10	2018	Florencia	Quebrada la Mochilero via Florencia-Belen de los Andaquies corregimiento la Mochilero	S_8	2018_S_8	1	Siluriformes	Loricariidae	Ancistrus lineolatus Fowler 1943	Ancistrus	lineolatus	Ancistrus_lineolatus
CIACOL3546	Astrid Acosta Santos	2018-08-15	2018	Belen de los Andaquies	km 13.9 rio San Luis Bodoquerito via Belen-Los Angeles corregimiento Aletones	S_12	2018_S_12	1	Siluriformes	Loricariidae	Hypostomus	Hypostomus	sp	Hypostomus_sp
CIACOL3547	Astrid Acosta Santos	2018-08-10	2018	Florencia	Kilometro 7 quebrada la Portada corregimiento el CaraNo	S_1	2018_S_1	30	Siluriformes	Loricariidae	Chaetostoma platyrhynchus (Fowler 1943)	Chaetostoma	platyrhynchus	Chaetostoma_platyrhynchus
CIACOL3548	Carlos Luis DoNascimiento Montoya	2018-08-13	2018	Morelia	Quebrada Aguas Calientes en la via Belen-Florencia	S_9	2018_S_9	3	Siluriformes	Heptapteridae	Pimelodella	Pimelodella	sp	Pimelodella_sp
CIACOL3549	Carlos Luis DoNascimiento Montoya	2018-08-10	2018	Florencia	Quebrada la Mochilero via Florencia-Belen de los Andaquies corregimiento la Mochilero	S_8	2018_S_8	1	Siluriformes	Heptapteridae	Pimelodella	Pimelodella	sp	Pimelodella_sp
CIACOL3550	Carlos Luis DoNascimiento Montoya	2018-08-13	2018	Florencia	Quebrada la Yuca via Florencia-Belen de los Andaquies	S_7	2018_S_7	1	Siluriformes	Heptapteridae	Pimelodella	Pimelodella	sp	Pimelodella_sp
CIACOL3551	Carlos Luis DoNascimiento Montoya	2018-08-15	2018	Belen de los Andaquies	km 13.9 rio San Luis Bodoquerito via Belen-Los Angeles corregimiento Aletones	S_12	2018_S_12	1	Siluriformes	Heptapteridae	Pimelodella	Pimelodella	sp	Pimelodella_sp
CIACOL3555	Astrid Acosta Santos	2018-08-11	2018	Florencia	Km 15 quebrada la Carbona via Florencia-Neiva puente	S_6	2018_S_6	3	Siluriformes	Heptapteridae	Rhamdia quelen (Quoy & Gaimard 1824)	Rhamdia	quelen	Rhamdia_quelen
CIACOL3556	Astrid Acosta Santos	2018-08-11	2018	Florencia	Kilometro 12 quebrada las Doradas via Florencia-Neiva	S_4	2018_S_4	1	Siluriformes	Heptapteridae	Rhamdia quelen (Quoy & Gaimard 1824)	Rhamdia	quelen	Rhamdia_quelen
CIACOL3558	Astrid Acosta Santos	2018-08-13	2018	Morelia	Quebrada Aguas Calientes en la via Belen-Florencia	S_9	2018_S_9	1	Characiformes	Parodontidae	Parodon pongoensis (Allen 1942)	Parodon	pongoensis	Parodon_pongoensis
CIACOL3559	Astrid Acosta Santos	2018-08-10	2018	Florencia	Quebrada la Mochilero via Florencia-Belen de los Andaquies corregimiento la Mochilero	S_8	2018_S_8	2	Characiformes	Parodontidae	Parodon buckleyi Boulenger 1887	Parodon	buckleyi	Parodon_buckleyi
CIACOL3560	Astrid Acosta Santos	2018-08-13	2018	Florencia	Quebrada la Yuca via Florencia-Belen de los Andaquies	S_7	2018_S_7	8	Characiformes	Parodontidae	Parodon buckleyi Boulenger 1887	Parodon	buckleyi	Parodon_buckleyi
CIACOL3561	Astrid Acosta Santos	2018-08-11	2018	Florencia	Km 15 quebrada la Carbona via Florencia-Neiva puente	S_6	2018_S_6	1	Characiformes	Parodontidae	Parodon buckleyi Boulenger 1887	Parodon	buckleyi	Parodon_buckleyi
CIACOL3562	Astrid Acosta Santos	2018-08-10	2018	Florencia	Kilometro 7 quebrada la Portada corregimiento el CaraNo	S_1	2018_S_1	1	Characiformes	Characidae	Astyanax maximus (Steindachner 1876)	Astyanax	maximus	Astyanax_maximus
CIACOL3563	Astrid Acosta Santos	2018-08-11	2018	Florencia	Km 15 quebrada la Carbona via Florencia-Neiva puente	S_6	2018_S_6	3	Characiformes	Characidae	Astyanax maximus (Steindachner 1876)	Astyanax	maximus	Astyanax_maximus
CIACOL3564	Astrid Acosta Santos	2018-08-13	2018	Belen de los Andaquies	Quebrada la Chocho via Florencia-Belen de los Andaquies	S_10	2018_S_10	1	Characiformes	Characidae	Astyanax maximus (Steindachner 1876)	Astyanax	maximus	Astyanax_maximus
CIACOL3565	Astrid Acosta Santos	2018-08-15	2018	Belen de los Andaquies	Quebrada La Arenosa via Belen-Los Angeles corregimiento Aletones	S_11	2018_S_11	2	Characiformes	Characidae	Astyanax maximus (Steindachner 1876)	Astyanax	maximus	Astyanax_maximus
CIACOL3567	Astrid Acosta Santos	2018-08-11	2018	Florencia	Km 15 quebrada la Carbona via Florencia-Neiva puente	S_6	2018_S_6	9	Characiformes	Characidae	Hemibrycon jelskii (Steindachner 1876)	Hemibrycon	jelskii	Hemibrycon_jelskii
CIACOL3569	Astrid Acosta Santos	2018-08-11	2018	Florencia	Kilometro 12 quebrada las Doradas via Florencia-Neiva	S_4	2018_S_4	3	Characiformes	Characidae	Hemibrycon jelskii (Steindachner 1876)	Hemibrycon	jelskii	Hemibrycon_jelskii
CIACOL3571	Astrid Acosta Santos	2018-08-13	2018	Morelia	Quebrada Aguas Calientes en la via Belen-Florencia	S_9	2018_S_9	2	Characiformes	Characidae	Hemibrycon jelskii (Steindachner 1876)	Hemibrycon	jelskii	Hemibrycon_jelskii
CIACOL3572	Astrid Acosta Santos	2018-08-11	2018	Florencia	Kilometro 6 quebrada Sardina via Florencia-Neiva corregimiento el CaraNo	S_5	2018_S_5	7	Characiformes	Characidae	Hemibrycon polyodon (Gunther 1864)	Hemibrycon	jelskii	Hemibrycon_jelskii
CIACOL3573	Astrid Acosta Santos	2018-08-13	2018	Florencia	Quebrada la Yuca via Florencia-Belen de los Andaquies	S_7	2018_S_7	24	Characiformes	Characidae	Astyanax maximus (Steindachner 1876)	Astyanax	maximus	Astyanax_maximus
CIACOL3574	Astrid Acosta Santos	2018-08-15	2018	Belen de los Andaquies	Quebrada La Arenosa via Belen-Los Angeles corregimiento Aletones	S_11	2018_S_11	13	Characiformes	Characidae	Hemibrycon jelskii (Steindachner 1876)	Hemibrycon	jelskii	Hemibrycon_jelskii
CIACOL3575	Astrid Acosta Santos	2018-08-10	2018	Florencia	Quebrada la Mochilero via Florencia-Belen de los Andaquies corregimiento la Mochilero	S_8	2018_S_8	7	Characiformes	Characidae	Astyanax maximus (Steindachner 1876)	Astyanax	maximus	Astyanax_maximus
CIACOL3576	Astrid Acosta Santos	2018-08-11	2018	Florencia	Kilometro 12 quebrada las Doradas via Florencia-Neiva	S_4	2018_S_4	1	Characiformes	Crenuchidae	Characidium boehlkei Gery 1972	Characidium	boehlkei	Characidium_boehlkei
CIACOL3577	Astrid Acosta Santos	2018-08-15	2018	Belen de los Andaquies	km 13.9 rio San Luis Bodoquerito via Belen-Los Angeles corregimiento Aletones	S_12	2018_S_12	3	Characiformes	Crenuchidae	Characidium zebra Eigenmman 1909	Characidium	zebra	Characidium_zebra
CIACOL3578	Astrid Acosta Santos	2018-08-13	2018	Morelia	Quebrada Aguas Calientes en la via Belen-Florencia	S_9	2018_S_9	5	Characiformes	Crenuchidae	Characidium zebra Eigenmman 1909	Characidium	zebra	Characidium_zebra
CIACOL3579	Astrid Acosta Santos	2018-08-13	2018	Florencia	Quebrada la Yuca via Florencia-Belen de los Andaquies	S_7	2018_S_7	10	Characiformes	Crenuchidae	Characidium	Characidium	sp	Characidium_sp
CIACOL3580	Astrid Acosta Santos	2018-08-10	2018	Florencia	Quebrada la Mochilero via Florencia-Belen de los Andaquies corregimiento la Mochilero	S_8	2018_S_8	20	Characiformes	Crenuchidae	Characidium zebra Eigenmman 1909	Characidium	zebra	Characidium_zebra
CIACOL3581	Astrid Acosta Santos	2018-08-10	2018	Florencia	Quebrada la Mochilero via Florencia-Belen de los Andaquies corregimiento la Mochilero	S_8	2018_S_8	2	Characiformes	Crenuchidae	Characidium steindachneri Cope 1878	Characidium	steindachneri	Characidium_steindachneri
CIACOL3582	Astrid Acosta Santos	2018-08-13	2018	Morelia	Quebrada Aguas Calientes en la via Belen-Florencia	S_9	2018_S_9	8	Characiformes	Crenuchidae	Characidium zebra Eigenmman 1909	Characidium	zebra	Characidium_zebra
CIACOL3583	Astrid Acosta Santos	2018-08-10	2018	Florencia	Quebrada la Mochilero via Florencia-Belen de los Andaquies corregimiento la Mochilero	S_8	2018_S_8	7	Characiformes	Crenuchidae	Characidium	Characidium	sp	Characidium_sp
CIACOL3584	Astrid Acosta Santos	2018-08-13	2018	Belen de los Andaquies	Quebrada la Chocho via Florencia-Belen de los Andaquies	S_10	2018_S_10	1	Characiformes	Crenuchidae	Characidium zebra Eigenmman 1909	Characidium	zebra	Characidium_zebra
CIACOL3585	Astrid Acosta Santos	2018-08-13	2018	Florencia	Quebrada la Yuca via Florencia-Belen de los Andaquies	S_7	2018_S_7	18	Characiformes	Crenuchidae	Characidium zebra Eigenmman 1909	Characidium	zebra	Characidium_zebra
CIACOL3587	Astrid Acosta Santos	2018-08-15	2018	Belen de los Andaquies	km 13.9 rio San Luis Bodoquerito via Belen-Los Angeles corregimiento Aletones	S_12	2018_S_12	10	Characiformes	Characidae	Hemibrycon jelskii (Steindachner 1876)	Hemibrycon	jelskii	Hemibrycon_jelskii
CIACOL3590	Astrid Acosta Santos	2018-08-13	2018	Morelia	Quebrada Aguas Calientes en la via Belen-Florencia	S_9	2018_S_9	4	Blenniiformes	Cichlidae	Bujurquina	Bujurquina	sp	Bujurquina_sp
CIACOL3591	Astrid Acosta Santos	2018-08-13	2018	Belen de los Andaquies	Quebrada la Chocho via Florencia-Belen de los Andaquies	S_10	2018_S_10	2	Blenniiformes	Cichlidae	Bujurquina	Bujurquina	sp	Bujurquina_sp
CIACOL3592	Astrid Acosta Santos	2018-08-13	2018	Florencia	Quebrada la Yuca via Florencia-Belen de los Andaquies	S_7	2018_S_7	2	Blenniiformes	Cichlidae	Bujurquina	Bujurquina	sp	Bujurquina_sp
CIACOL3593	Astrid Acosta Santos	2018-08-10	2018	Florencia	Quebrada la Mochilero via Florencia-Belen de los Andaquies corregimiento la Mochilero	S_8	2018_S_8	5	Blenniiformes	Cichlidae	Bujurquina	Bujurquina	sp	Bujurquina_sp
CIACOL3595	Astrid Acosta Santos	2018-08-10	2018	Florencia	Quebrada la Mochilero via Florencia-Belen de los Andaquies corregimiento la Mochilero	S_8	2018_S_8	3	Characiformes	Curimatidae	Cyphocharax spilurus (Gunther 1864)	Cyphocharax	spilurus	Cyphocharax_spilurus
CIACOL3597	Astrid Acosta Santos	2018-08-10	2018	Florencia	Quebrada la Mochilero via Florencia-Belen de los Andaquies corregimiento la Mochilero	S_8	2018_S_8	1	Characiformes	Characidae	Moenkhausia oligolepis (Gunther 1864)	Moenkhausia	oligolepis	Moenkhausia_oligolepis
CIACOL3598	Astrid Acosta Santos	2018-08-13	2018	Morelia	Quebrada Aguas Calientes en la via Belen-Florencia	S_9	2018_S_9	1	Characiformes	Characidae	Moenkhausia oligolepis (Gunther 1864)	Moenkhausia	oligolepis	Moenkhausia_oligolepis
CIACOL3599	Astrid Acosta Santos	2018-08-15	2018	Belen de los Andaquies	km 13.9 rio San Luis Bodoquerito via Belen-Los Angeles corregimiento Aletones	S_12	2018_S_12	2	Characiformes	Characidae	Charax	Charax	sp	Charax_sp
CIACOL3613	Carlos Luis DoNascimiento Montoya	2013-07-31	2013	Morelia	Quebrada Aguas Calientes en la via Belen-Florencia	S_9	2013_S_9	1	Siluriformes	Cetopsidae	Denticetopsis seducta Vari Ferraris & de Pinna 2005	Denticetopsis	seducta	Denticetopsis_seducta
CIACOL3618	Carlos Luis DoNascimiento Montoya	2018-08-13	2018	Florencia	Quebrada la Yuca via Florencia-Belen de los Andaquies	S_7	2018_S_7	1	Siluriformes	Heptapteridae	Cetopsorhamdia insidiosa (Steindachner 1915)	Cetopsorhamdia	insidiosa	Cetopsorhamdia_insidiosa
CIACOL3623	Carlos Luis DoNascimiento Montoya	2018-08-10	2018	Florencia	Quebrada la Mochilero via Florencia-Belen de los Andaquies corregimiento la Mochilero	S_8	2018_S_8	1	Siluriformes	Heptapteridae	Cetopsorhamdia	Cetopsorhamdia	sp	Cetopsorhamdia_sp
CIACOL3635	Juan David Bogota Gregory	2018-08-13	2018	Morelia	Quebrada Aguas Calientes en la via Belen-Florencia	S_9	2018_S_9	58	Characiformes	Characidae	Odontostilbe fugitiva Cope 1870	Odontostilbe	fugitiva	Odontostilbe_fugitiva
CIACOL3636	Juan David Bogota Gregory	2018-08-13	2018	Morelia	Quebrada Aguas Calientes en la via Belen-Florencia	S_9	2018_S_9	16	Characiformes	Characidae	Bryconamericus cismontanus Eigenmann 1914	Bryconamericus	cismontanus	Bryconamericus_cismontanus
CIACOL3638	Juan David Bogota Gregory	2018-08-10	2018	Florencia	Quebrada la Mochilero via Florencia-Belen de los Andaquies corregimiento la Mochilero	S_8	2018_S_8	8	Characiformes	Characidae	Odontostilbe fugitiva Cope 1870	Odontostilbe	fugitiva	Odontostilbe_fugitiva
CIACOL3639	Juan David Bogota Gregory	2018-08-13	2018	Florencia	Quebrada la Yuca via Florencia-Belen de los Andaquies	S_7	2018_S_7	7	Characiformes	Characidae	Bryconamericus cismontanus Eigenmann 1914	Bryconamericus	cismontanus	Bryconamericus_cismontanus
CIACOL3640	Juan David Bogota Gregory	2018-08-10	2018	Florencia	Quebrada la Mochilero via Florencia-Belen de los Andaquies corregimiento la Mochilero	S_8	2018_S_8	3	Characiformes	Characidae	Knodus	Knodus	sp	Knodus_sp
CIACOL3642	Juan David Bogota Gregory	2018-08-13	2018	Florencia	Quebrada la Yuca via Florencia-Belen de los Andaquies	S_7	2018_S_7	1	Characiformes	Characidae	Bryconamericus cismontanus Eigenmann 1914	Bryconamericus	cismontanus	Bryconamericus_cismontanus
CIACOL3643	Juan David Bogota Gregory	2018-08-10	2018	Florencia	Quebrada la Mochilero via Florencia-Belen de los Andaquies corregimiento la Mochilero	S_8	2018_S_8	7	Characiformes	Characidae	Hemibrycon	Hemibrycon	sp	Hemibrycon_sp
CIACOL3644	Juan David Bogota Gregory	2018-08-13	2018	Morelia	Quebrada Aguas Calientes en la via Belen-Florencia	S_9	2018_S_9	20	Characiformes	Characidae	Hemibrycon	Hemibrycon	sp	Hemibrycon_sp
CIACOL3645	Juan David Bogota Gregory	2018-08-13	2018	Morelia	Quebrada Aguas Calientes en la via Belen-Florencia	S_9	2018_S_9	31	Characiformes	Characidae	Knodus alpha	Knodus	alpha	Knodus_alpha
CIACOL3646	Juan David Bogota Gregory	2018-08-13	2018	Belen de los Andaquies	Quebrada la Chocho via Florencia-Belen de los Andaquies	S_10	2018_S_10	22	Characiformes	Characidae	Knodus alpha	Knodus	alpha	Knodus_alpha
CIACOL3647	Juan David Bogota Gregory	2018-08-10	2018	Florencia	Quebrada la Mochilero via Florencia-Belen de los Andaquies corregimiento la Mochilero	S_8	2018_S_8	7	Characiformes	Characidae	Knodus caquetae Fowler 1945	Knodus	caquetae	Knodus_caquetae
CIACOL3648	Juan David Bogota Gregory	2018-08-13	2018	Florencia	Quebrada la Yuca via Florencia-Belen de los Andaquies	S_7	2018_S_7	53	Characiformes	Characidae	Bryconamericus cismontanus Eigenmann 1914	Bryconamericus	cismontanus	Bryconamericus_cismontanus
CIACOL3649	Juan David Bogota Gregory	2018-08-13	2018	Florencia	Quebrada la Yuca via Florencia-Belen de los Andaquies	S_7	2018_S_7	9	Characiformes	Characidae	Bryconamericus cismontanus Eigenmann 1914	Bryconamericus	cismontanus	Bryconamericus_cismontanus
CIACOL3652	Juan David Bogota Gregory	2018-08-13	2018	Morelia	Quebrada Aguas Calientes en la via Belen-Florencia	S_9	2018_S_9	1	Characiformes	Characidae	Knodus alpha	Knodus	alpha	Knodus_alpha
CIACOL3653	Juan David Bogota Gregory	2018-08-13	2018	Belen de los Andaquies	Quebrada la Chocho via Florencia-Belen de los Andaquies	S_10	2018_S_10	1	Characiformes	Characidae	Moenkhausia	Moenkhausia	sp	Moenkhausia_sp
CIACOL3654	Juan David Bogota Gregory	2018-08-15	2018	Belen de los Andaquies	km 13.9 rio San Luis Bodoquerito via Belen-Los Angeles corregimiento Aletones	S_12	2018_S_12	1	Characiformes	Characidae	Bryconamericus cismontanus Eigenmann 1914	Bryconamericus	cismontanus	Bryconamericus_cismontanus
CIACOL3655	Juan David Bogota Gregory	2018-08-13	2018	Morelia	Quebrada Aguas Calientes en la via Belen-Florencia	S_9	2018_S_9	3	Characiformes	Characidae	Astyanax maximus (Steindachner 1876)	Astyanax	maximus	Astyanax_maximus
CIACOL3656	Juan David Bogota Gregory	2018-08-13	2018	Florencia	Quebrada la Yuca via Florencia-Belen de los Andaquies	S_7	2018_S_7	1	Blenniiformes	Poeciliidae	Poecilia	Poecilia	sp	Poecilia_sp
CIACOL3657	Juan David Bogota Gregory	2018-08-10	2018	Florencia	Quebrada la Mochilero via Florencia-Belen de los Andaquies corregimiento la Mochilero	S_8	2018_S_8	2	Blenniiformes	Poeciliidae	Poecilia	Poecilia	sp	Poecilia_sp
CIACOL4047	Astrid Acosta Santos	2016-08-14	2016	Belen de los Andaquies	Quebrada La Arenosa via Belen-Los Angeles corregimiento Aletones	S_11	2016_S_11	1	Synbranchiformes	Synbranchidae	Synbranchus marmoratus Bloch 1795	Synbranchus	marmoratus	Synbranchus_marmoratus
CIACOL4136	Juan David Bogota Gregory	2019-07-30	2019	Florencia	Km 15 quebrada la Carbona via Florencia-Neiva puente	S_6	2019_S_6	5	Characiformes	Characidae	Creagrutus amoenus Fowler 1943	Creagrutus	amoenus	Creagrutus_amoenus
CIACOL4137	Juan David Bogota Gregory	2019-07-30	2019	Florencia	Km 15 quebrada la Carbona via Florencia-Neiva puente	S_6	2019_S_6	7	Characiformes	Characidae	Creagrutus	Creagrutus	sp	Creagrutus_sp
CIACOL4138	Juan David Bogota Gregory	2019-07-30	2019	Florencia	Km 15 quebrada la Carbona via Florencia-Neiva puente	S_6	2019_S_6	1	Siluriformes	Heptapteridae	Cetopsorhamdia	Cetopsorhamdia	sp	Cetopsorhamdia_sp
CIACOL4139	Juan David Bogota Gregory	2019-07-30	2019	Florencia	Km 15 quebrada la Carbona via Florencia-Neiva puente	S_6	2019_S_6	4	Characiformes	Characidae	Ceratobranchia	Ceratobranchia	sp	Ceratobranchia_sp
CIACOL4140	Juan David Bogota Gregory	2019-07-30	2019	Florencia	Km 15 quebrada la Carbona via Florencia-Neiva puente	S_6	2019_S_6	10	Characiformes	Characidae	Hemibrycon polyodon (Gunther 1864)	Hemibrycon	polyodon	Hemibrycon_polyodon
CIACOL4141	Juan David Bogota Gregory	2019-07-07	2019	Florencia	Km 72 Rio Paraiso en el puente de la via Florencia-Neiva corregimiento el CaraNo	S_3	2019_S_3	1	Characiformes	Characidae	Ceratobranchia	Ceratobranchia	sp	Ceratobranchia_sp
CIACOL4142	Astrid Acosta Santos	2019-07-07	2019	Florencia	Km 72 Rio Paraiso en el puente de la via Florencia-Neiva corregimiento el CaraNo	S_3	2019_S_3	2	Siluriformes	Loricariidae	Chaetostoma platyrhynchus (Fowler 1943)	Chaetostoma	platyrhynchus	Chaetostoma_platyrhynchus
CIACOL4143	Juan David Bogota Gregory	2019-07-30	2019	Florencia	Km 61 Rio Sucre en el puente de la antigua via a Neiva	S_2	2019_S_2	2	Characiformes	Characidae	Hemibrycon polyodon (Gunther 1864)	Hemibrycon	polyodon	Hemibrycon_polyodon
CIACOL4144	Juan David Bogota Gregory	2019-07-30	2019	Florencia	Km 61 Rio Sucre en el puente de la antigua via a Neiva	S_2	2019_S_2	2	Siluriformes	Astroblepidae	Astroblepus caquetae Fowler 1943	Astroblepus	caquetae	Astroblepus_caquetae
CIACOL4145	Juan David Bogota Gregory	2019-07-30	2019	Florencia	Km 61 Rio Sucre en el puente de la antigua via a Neiva	S_2	2019_S_2	24	Characiformes	Characidae	Creagrutus andaki Albornoz-Garzon Acosta-Santos Bogota-Gregory & Agudelo 2020	Creagrutus	andaki	Creagrutus_andaki
CIACOL4146	Astrid Acosta Santos	2019-07-30	2019	Florencia	Kilometro 7 quebrada la Portada corregimiento el CaraNo	S_1	2019_S_1	2	Siluriformes	Loricariidae	Chaetostoma platyrhynchus (Fowler 1943)	Chaetostoma	platyrhynchus	Chaetostoma_platyrhynchus
CIACOL4147	Juan David Bogota Gregory	2019-07-30	2019	Florencia	Kilometro 7 quebrada la Portada corregimiento el CaraNo	S_1	2019_S_1	17	Siluriformes	Astroblepidae	Astroblepus caquetae Fowler 1943	Astroblepus	caquetae	Astroblepus_caquetae
CIACOL4148	Juan David Bogota Gregory	2019-07-30	2019	Florencia	Kilometro 12 quebrada las Doradas via Florencia-Neiva	S_4	2019_S_4	2	Blenniiformes	Poeciliidae	Poecilia	Poecilia	sp	Poecilia_sp
CIACOL4149	Juan David Bogota Gregory	2019-07-30	2019	Florencia	Kilometro 12 quebrada las Doradas via Florencia-Neiva	S_4	2019_S_4	10	Characiformes	Characidae	Ceratobranchia	Ceratobranchia	sp	Ceratobranchia_sp
CIACOL4150	Juan David Bogota Gregory	2019-07-30	2019	Florencia	Kilometro 12 quebrada las Doradas via Florencia-Neiva	S_4	2019_S_4	3	Characiformes	Characidae	Creagrutus amoenus Fowler 1943	Creagrutus	amoenus	Creagrutus_amoenus
CIACOL4151	Juan David Bogota Gregory	2019-07-30	2019	Florencia	Kilometro 12 quebrada las Doradas via Florencia-Neiva	S_4	2019_S_4	2	Siluriformes	Heptapteridae	Rhamdia quelen (Quoy & Gaimard 1824)	Rhamdia	quelen	Rhamdia_quelen
CIACOL4152	Juan David Bogota Gregory	2019-07-30	2019	Florencia	Kilometro 6 quebrada Sardina via Florencia-Neiva corregimiento el CaraNo	S_5	2019_S_5	6	Characiformes	Characidae	Hemibrycon polyodon (Gunther 1864)	Hemibrycon	polyodon	Hemibrycon_polyodon
CIACOL4153	Juan David Bogota Gregory	2019-07-30	2019	Florencia	Kilometro 6 quebrada Sardina via Florencia-Neiva corregimiento el CaraNo	S_5	2019_S_5	4	Characiformes	Characidae	Creagrutus amoenus Fowler 1943	Creagrutus	amoenus	Creagrutus_amoenus
CIACOL4154	Juan David Bogota Gregory	2019-07-30	2019	Florencia	Kilometro 6 quebrada Sardina via Florencia-Neiva corregimiento el CaraNo	S_5	2019_S_5	1	Characiformes	Crenuchidae	Characidium boehlkei Gery 1972	Characidium	boehlkei	Characidium_boehlkei
CIACOL4172	Juan David Bogota Gregory	2019-08-01	2019	Morelia	Quebrada Aguas Calientes en la via Belen-Florencia	S_9	2019_S_9	16	Characiformes	Characidae	Knodus	Knodus	sp	Knodus_sp
CIACOL4173	Juan David Bogota Gregory	2019-08-01	2019	Morelia	Quebrada Aguas Calientes en la via Belen-Florencia	S_9	2019_S_9	1	Characiformes	Parodontidae	Parodon pongoensis (Allen 1942)	Parodon	pongoensis	Parodon_pongoensis
CIACOL4174	Juan David Bogota Gregory	2019-08-01	2019	Morelia	Quebrada Aguas Calientes en la via Belen-Florencia	S_9	2019_S_9	3	Characiformes	Characidae	Hemibrycon	Hemibrycon	sp	Hemibrycon_sp
CIACOL4175	Juan David Bogota Gregory	2019-08-01	2019	Morelia	Quebrada Aguas Calientes en la via Belen-Florencia	S_9	2019_S_9	12	Characiformes	Characidae	Creagrutus flavescens Vari & Harold 2001	Creagrutus	flavescens	Creagrutus_flavescens
CIACOL4176	Juan David Bogota Gregory	2019-08-01	2019	Morelia	Quebrada Aguas Calientes en la via Belen-Florencia	S_9	2019_S_9	1	Siluriformes	Loricariidae	Ancistrus lineolatus Fowler 1943	Ancistrus	lineolatus	Ancistrus_lineolatus
CIACOL4177	Juan David Bogota Gregory	2019-08-01	2019	Morelia	Quebrada Aguas Calientes en la via Belen-Florencia	S_9	2019_S_9	7	Characiformes	Crenuchidae	Characidium	Characidium	sp	Characidium_sp
CIACOL4178	Juan David Bogota Gregory	2019-08-01	2019	Morelia	Quebrada Aguas Calientes en la via Belen-Florencia	S_9	2019_S_9	2	Blenniiformes	Cichlidae	Bujurquina	Bujurquina	sp	Bujurquina_sp
CIACOL4179	Juan David Bogota Gregory	2019-08-01	2019	Morelia	Quebrada Aguas Calientes en la via Belen-Florencia	S_9	2019_S_9	1	Characiformes	Characidae	Astyanax maximus (Steindachner 1876)	Astyanax	maximus	Astyanax_maximus
CIACOL4180	Astrid Acosta Santos	2019-08-01	2019	Florencia	Quebrada la Mochilero via Florencia-Belen de los Andaquies corregimiento la Mochilero	S_8	2019_S_8	1	Gymnotiformes	Sternopygidae	Eigenmannia virescens (Valenciennes 1842)	Eigenmannia	virescens	Eigenmannia_virescens
CIACOL4181	Astrid Acosta Santos	2019-08-01	2019	Florencia	Quebrada la Mochilero via Florencia-Belen de los Andaquies corregimiento la Mochilero	S_8	2019_S_8	1	Gymnotiformes	Apteronotidae	Apteronotus albifrons (Linnaeus 1766)	Apteronotus	albifrons	Apteronotus_albifrons
CIACOL4182	Juan David Bogota Gregory	2019-08-01	2019	Florencia	Quebrada la Mochilero via Florencia-Belen de los Andaquies corregimiento la Mochilero	S_8	2019_S_8	2	Characiformes	Characidae	Odontostilbe fugitiva Cope 1870	Odontostilbe	fugitiva	Odontostilbe_fugitiva
CIACOL4183	Astrid Acosta Santos	2019-08-01	2019	Florencia	Quebrada la Mochilero via Florencia-Belen de los Andaquies corregimiento la Mochilero	S_8	2019_S_8	1	Siluriformes	Loricariidae	Chaetostoma platyrhynchus (Fowler 1943)	Chaetostoma	platyrhynchus	Chaetostoma_platyrhynchus
CIACOL4184	Juan David Bogota Gregory	2019-08-01	2019	Florencia	Quebrada la Mochilero via Florencia-Belen de los Andaquies corregimiento la Mochilero	S_8	2019_S_8	1	Siluriformes	Loricariidae	Ancistrus lineolatus Fowler 1943	Ancistrus	lineolatus	Ancistrus_lineolatus
CIACOL4185	Juan David Bogota Gregory	2019-08-01	2019	Florencia	Quebrada la Mochilero via Florencia-Belen de los Andaquies corregimiento la Mochilero	S_8	2019_S_8	3	Characiformes	Characidae	Astyanax maximus (Steindachner 1876)	Astyanax	maximus	Astyanax_maximus
CIACOL4186	Juan David Bogota Gregory	2019-08-01	2019	Florencia	Quebrada la Mochilero via Florencia-Belen de los Andaquies corregimiento la Mochilero	S_8	2019_S_8	1	Siluriformes	Loricariidae	Hypostomus pyrineusi (Miranda Ribeiro 1920)	Hypostomus	pyrineusi	Hypostomus_pyrineusi
CIACOL4187	Juan David Bogota Gregory	2019-08-01	2019	Florencia	Quebrada la Mochilero via Florencia-Belen de los Andaquies corregimiento la Mochilero	S_8	2019_S_8	3	Characiformes	Characidae	Hemibrycon	Hemibrycon	sp	Hemibrycon_sp
CIACOL4188	Juan David Bogota Gregory	2019-08-01	2019	Florencia	Quebrada la Mochilero via Florencia-Belen de los Andaquies corregimiento la Mochilero	S_8	2019_S_8	16	Characiformes	Characidae	Knodus alpha	Knodus	alpha	Knodus_alpha
CIACOL4189	Juan David Bogota Gregory	2019-08-01	2019	Florencia	Quebrada la Mochilero via Florencia-Belen de los Andaquies corregimiento la Mochilero	S_8	2019_S_8	3	Siluriformes	Loricariidae	Chaetostoma anale (Fowler 1943)	Chaetostoma	anale	Chaetostoma_anale
CIACOL4190	Juan David Bogota Gregory	2019-08-01	2019	Florencia	Quebrada la Mochilero via Florencia-Belen de los Andaquies corregimiento la Mochilero	S_8	2019_S_8	3	Characiformes	Characidae	Odontostilbe fugitiva Cope 1870	Odontostilbe	fugitiva	Odontostilbe_fugitiva
CIACOL4191	Juan David Bogota Gregory	2019-08-01	2019	Florencia	Quebrada la Mochilero via Florencia-Belen de los Andaquies corregimiento la Mochilero	S_8	2019_S_8	5	Characiformes	Characidae	Creagrutus flavescens Vari & Harold 2001	Creagrutus	flavescens	Creagrutus_flavescens
CIACOL4192	Juan David Bogota Gregory	2019-08-01	2019	Florencia	Quebrada la Mochilero via Florencia-Belen de los Andaquies corregimiento la Mochilero	S_8	2019_S_8	1	Characiformes	Characidae	Jupiaba asymmetrica (Eigenmann 1908)	Jupiaba	asymmetrica	Jupiaba_asymmetrica
CIACOL4193	Juan David Bogota Gregory	2019-08-01	2019	Florencia	Quebrada la Mochilero via Florencia-Belen de los Andaquies corregimiento la Mochilero	S_8	2019_S_8	3	Characiformes	Crenuchidae	Characidium zebra Eigenmman 1909	Characidium	zebra	Characidium_zebra
CIACOL4194	Juan David Bogota Gregory	2019-08-01	2019	Florencia	Quebrada la Mochilero via Florencia-Belen de los Andaquies corregimiento la Mochilero	S_8	2019_S_8	2	Characiformes	Parodontidae	Parodon buckleyi Boulenger 1887	Parodon	buckleyi	Parodon_buckleyi
CIACOL4195	Juan David Bogota Gregory	2019-08-01	2019	Florencia	Quebrada la Mochilero via Florencia-Belen de los Andaquies corregimiento la Mochilero	S_8	2019_S_8	2	Characiformes	Characidae	Knodus	Knodus	sp	Knodus_sp
CIACOL4196	Juan David Bogota Gregory	2019-08-01	2019	Florencia	Quebrada la Yuca via Florencia-Belen de los Andaquies	S_7	2019_S_7	30	Characiformes	Characidae	Creagrutus flavescens Vari & Harold 2001	Creagrutus	flavescens	Creagrutus_flavescens
CIACOL4197	Juan David Bogota Gregory	2019-08-01	2019	Florencia	Quebrada la Yuca via Florencia-Belen de los Andaquies	S_7	2019_S_7	56	Characiformes	Characidae	Knodus	Knodus	sp	Knodus_sp
CIACOL4198	Juan David Bogota Gregory	2019-08-01	2019	Florencia	Quebrada la Yuca via Florencia-Belen de los Andaquies	S_7	2019_S_7	5	Characiformes	Characidae	Astyanax fasciatus (Cuvier 1819)	Astyanax	fasciatus	Astyanax_fasciatus
CIACOL4200	Juan David Bogota Gregory	2019-08-01	2019	Florencia	Quebrada la Yuca via Florencia-Belen de los Andaquies	S_7	2019_S_7	1	Siluriformes	Loricariidae	Ancistrus lineolatus Fowler 1943	Ancistrus	lineolatus	Ancistrus_lineolatus
CIACOL4201	Juan David Bogota Gregory	2019-08-01	2019	Florencia	Quebrada la Yuca via Florencia-Belen de los Andaquies	S_7	2019_S_7	4	Characiformes	Crenuchidae	Characidium	Characidium	sp	Characidium_sp
CIACOL4202	Juan David Bogota Gregory	2019-08-01	2019	Florencia	Quebrada la Yuca via Florencia-Belen de los Andaquies	S_7	2019_S_7	9	Characiformes	Characidae	Astyanax maximus (Steindachner 1876)	Astyanax	maximus	Astyanax_maximus
CIACOL4203	Juan David Bogota Gregory	2019-08-01	2019	Florencia	Quebrada la Yuca via Florencia-Belen de los Andaquies	S_7	2019_S_7	1	Characiformes	Characidae	Odontostilbe fugitiva Cope 1870	Odontostilbe	fugitiva	Odontostilbe_fugitiva
CIACOL4204	Juan David Bogota Gregory	2019-08-01	2019	Florencia	Quebrada la Yuca via Florencia-Belen de los Andaquies	S_7	2019_S_7	1	Siluriformes	Heptapteridae	imparfinis stictonotus (Fowler 1940)	imparfinis	stictonotus	imparfinis_stictonotus
CIACOL4205	Juan David Bogota Gregory	2019-08-01	2019	Florencia	Quebrada la Yuca via Florencia-Belen de los Andaquies	S_7	2019_S_7	4	Characiformes	Characidae	Hemibrycon	Hemibrycon	sp	Hemibrycon_sp
CIACOL4206	Juan David Bogota Gregory	2019-08-01	2019	Florencia	Quebrada la Yuca via Florencia-Belen de los Andaquies	S_7	2019_S_7	1	Siluriformes	Heptapteridae	Pimelodella	Pimelodella	sp	Pimelodella_sp
CIACOL4217	Juan David Bogota Gregory	2019-08-01	2019	Florencia	Quebrada la Yuca via Florencia-Belen de los Andaquies	S_7	2019_S_7	20	Characiformes	Characidae	Knodus alpha	Knodus	alpha	Knodus_alpha
CIACOL5516	Juan David Bogota Gregory	2021-08-17	2021	Florencia	Quebrada la Yuca via Florencia-Belen de los Andaquies	S_7	2021_S_7	8	Characiformes	Characidae	Knodus alpha	Knodus	alpha	Knodus_alpha
CIACOL5517	Juan David Bogota Gregory	2021-08-17	2021	Florencia	Quebrada la Yuca via Florencia-Belen de los Andaquies	S_7	2021_S_7	3	Characiformes	Characidae	Hemibrycon polyodon (Gunther 1864)	Hemibrycon	polyodon	Hemibrycon_polyodon
CIACOL5518	Juan David Bogota Gregory	2021-08-17	2021	Florencia	Quebrada la Yuca via Florencia-Belen de los Andaquies	S_7	2021_S_7	1	Characiformes	Crenuchidae	Characidium zebra Eigenmman 1909	Characidium	zebra	Characidium_zebra
CIACOL5519	Juan David Bogota Gregory	2021-08-17	2021	Florencia	Quebrada la Yuca via Florencia-Belen de los Andaquies	S_7	2021_S_7	1	Characiformes	Characidae	Creagrutus flavescens Vari & Harold 2001	Creagrutus	flavescens	Creagrutus_flavescens
CIACOL5520	Juan David Bogota Gregory	2021-08-17	2021	Florencia	Quebrada la Mochilero via Florencia-Belen de los Andaquies corregimiento la Mochilero	S_8	2021_S_8	14	Characiformes	Characidae	Astyanax maximus (Steindachner 1876)	Astyanax	maximus	Astyanax_maximus
CIACOL5521	Juan David Bogota Gregory	2021-08-17	2021	Florencia	Quebrada la Mochilero via Florencia-Belen de los Andaquies corregimiento la Mochilero	S_8	2021_S_8	15	Characiformes	Crenuchidae	Characidium zebra Eigenmman 1909	Characidium	zebra	Characidium_zebra
CIACOL5522	Juan David Bogota Gregory	2021-08-17	2021	Florencia	Quebrada la Mochilero via Florencia-Belen de los Andaquies corregimiento la Mochilero	S_8	2021_S_8	3	Characiformes	Crenuchidae	Characidium zebra Eigenmman 1909	Characidium	zebra	Characidium_zebra
CIACOL5523	Juan David Bogota Gregory	2021-08-17	2021	Florencia	Quebrada la Mochilero via Florencia-Belen de los Andaquies corregimiento la Mochilero	S_8	2021_S_8	12	Characiformes	Characidae	Knodus alpha	Knodus	alpha	Knodus_alpha
CIACOL5524	Juan David Bogota Gregory	2021-08-17	2021	Florencia	Quebrada la Mochilero via Florencia-Belen de los Andaquies corregimiento la Mochilero	S_8	2021_S_8	17	Characiformes	Characidae	Hemibrycon	Hemibrycon	sp	Hemibrycon_sp
CIACOL5525	Juan David Bogota Gregory	2021-08-17	2021	Florencia	Quebrada la Mochilero via Florencia-Belen de los Andaquies corregimiento la Mochilero	S_8	2021_S_8	2	Siluriformes	Loricariidae	Chaetostoma platyrhynchus (Fowler 1943)	Chaetostoma	platyrhynchus	Chaetostoma_platyrhynchus
CIACOL5526	Juan David Bogota Gregory	2021-08-17	2021	Florencia	Quebrada la Mochilero via Florencia-Belen de los Andaquies corregimiento la Mochilero	S_8	2021_S_8	4	Characiformes	Characidae	Creagrutus flavescens Vari & Harold 2001	Creagrutus	flavescens	Creagrutus_flavescens
CIACOL5527	Juan David Bogota Gregory	2021-08-17	2021	Florencia	Quebrada la Mochilero via Florencia-Belen de los Andaquies corregimiento la Mochilero	S_8	2021_S_8	28	Characiformes	Characidae	Odontostilbe fugitiva Cope 1870	Odontostilbe	fugitiva	Odontostilbe_fugitiva
CIACOL5528	Juan David Bogota Gregory	2021-08-17	2021	Florencia	Quebrada la Mochilero via Florencia-Belen de los Andaquies corregimiento la Mochilero	S_8	2021_S_8	1	Characiformes	Characidae	Astyanax fasciatus (Cuvier 1819)	Astyanax	fasciatus	Astyanax_fasciatus
CIACOL5529	Juan David Bogota Gregory	2021-08-17	2021	Florencia	Quebrada la Mochilero via Florencia-Belen de los Andaquies corregimiento la Mochilero	S_8	2021_S_8	10	Characiformes	Characidae	Knodus alpha	Knodus	alpha	Knodus_alpha
CIACOL5530	Juan David Bogota Gregory	2021-08-17	2021	Florencia	Quebrada la Mochilero via Florencia-Belen de los Andaquies corregimiento la Mochilero	S_8	2021_S_8	1	Siluriformes	Loricariidae	Rineloricaria lanceolata (Gunther 1868)	Rineloricaria	sp	Rineloricaria_sp
CIACOL5531	Juan David Bogota Gregory	2021-08-17	2021	Florencia	Quebrada la Mochilero via Florencia-Belen de los Andaquies corregimiento la Mochilero	S_8	2021_S_8	1	Characiformes	Parodontidae	Parodon buckleyi Boulenger 1887	Parodon	buckleyi	Parodon_buckleyi
CIACOL5532	Juan David Bogota Gregory	2021-08-17	2021	Morelia	Quebrada Aguas Calientes en la via Belen-Florencia	S_9	2021_S_9	4	Characiformes	Crenuchidae	Characidium zebra Eigenmman 1909	Characidium	zebra	Characidium_zebra
CIACOL5533	Juan David Bogota Gregory	2021-08-17	2021	Morelia	Quebrada Aguas Calientes en la via Belen-Florencia	S_9	2021_S_9	3	Characiformes	Characidae	Creagrutus flavescens Vari & Harold 2001	Creagrutus	flavescens	Creagrutus_flavescens
CIACOL5534	Juan David Bogota Gregory	2021-08-17	2021	Morelia	Quebrada Aguas Calientes en la via Belen-Florencia	S_9	2021_S_9	4	Characiformes	Characidae	Astyanax maximus (Steindachner 1876)	Astyanax	maximus	Astyanax_maximus
CIACOL5535	Juan David Bogota Gregory	2021-08-17	2021	Morelia	Quebrada Aguas Calientes en la via Belen-Florencia	S_9	2021_S_9	3	Siluriformes	Loricariidae	Ancistrus lineolatus Fowler 1943	Ancistrus	lineolatus	Ancistrus_lineolatus
CIACOL5536	Juan David Bogota Gregory	2021-08-17	2021	Morelia	Quebrada Aguas Calientes en la via Belen-Florencia	S_9	2021_S_9	16	Characiformes	Characidae	Knodus alpha	Knodus	alpha	Knodus_alpha
CIACOL5537	Juan David Bogota Gregory	2021-08-17	2021	Morelia	Quebrada Aguas Calientes en la via Belen-Florencia	S_9	2021_S_9	15	Characiformes	Characidae	Hemibrycon polyodon (Gunther 1864)	Hemibrycon	polyodon	Hemibrycon_polyodon
CIACOL5538	Juan David Bogota Gregory	2021-08-17	2021	Morelia	Quebrada Aguas Calientes en la via Belen-Florencia	S_9	2021_S_9	4	Siluriformes	Loricariidae	Chaetostoma anale (Fowler 1943)	Chaetostoma	anale	Chaetostoma_anale
CIACOL5539	Juan David Bogota Gregory	2021-08-17	2021	Morelia	Quebrada Aguas Calientes en la via Belen-Florencia	S_9	2021_S_9	3	Siluriformes	Loricariidae	Rineloricaria lanceolata (Gunther 1868)	Rineloricaria	sp	Rineloricaria_sp
CIACOL5540	Juan David Bogota Gregory	2021-08-17	2021	Belen de los Andaquies	Quebrada la Chocho via Florencia-Belen de los Andaquies	S_10	2021_S_10	1	Blenniiformes	Cichlidae	Apistogramma	Apistogramma	sp	Apistogramma_sp
CIACOL5541	Juan David Bogota Gregory	2021-08-17	2021	Belen de los Andaquies	Quebrada la Chocho via Florencia-Belen de los Andaquies	S_10	2021_S_10	4	Characiformes	Characidae	Creagrutus amoenus Fowler 1943	Creagrutus	amoenus	Creagrutus_amoenus
CIACOL5542	Juan David Bogota Gregory	2021-08-17	2021	Belen de los Andaquies	Quebrada la Chocho via Florencia-Belen de los Andaquies	S_10	2021_S_10	2	Characiformes	Characidae	Creagrutus flavescens Vari & Harold 2001	Creagrutus	flavescens	Creagrutus_flavescens
CIACOL5543	Juan David Bogota Gregory	2021-08-17	2021	Belen de los Andaquies	Quebrada la Chocho via Florencia-Belen de los Andaquies	S_10	2021_S_10	2	Characiformes	Characidae	Astyanax fasciatus (Cuvier 1819)	Astyanax	fasciatus	Astyanax_fasciatus
CIACOL5544	Juan David Bogota Gregory	2021-08-17	2021	Belen de los Andaquies	Quebrada la Chocho via Florencia-Belen de los Andaquies	S_10	2021_S_10	9	Characiformes	Characidae	Astyanax maximus (Steindachner 1876)	Astyanax	maximus	Astyanax_maximus
CIACOL5545	Juan David Bogota Gregory	2021-08-17	2021	Belen de los Andaquies	Quebrada la Chocho via Florencia-Belen de los Andaquies	S_10	2021_S_10	1	Characiformes	Characidae	Hemibrycon polyodon (Gunther 1864)	Hemibrycon	polyodon	Hemibrycon_polyodon
CIACOL5558	Juan David Bogota Gregory	2021-08-19	2021	Belen de los Andaquies	Quebrada La Arenosa via Belen-Los Angeles corregimiento Aletones	S_11	2021_S_11	6	Siluriformes	Loricariidae	Chaetostoma platyrhynchus (Fowler 1943)	Chaetostoma	platyrhynchus	Chaetostoma_platyrhynchus
CIACOL5559	Juan David Bogota Gregory	2021-08-19	2021	Belen de los Andaquies	Quebrada La Arenosa via Belen-Los Angeles corregimiento Aletones	S_11	2021_S_11	1	Characiformes	Characidae	Creagrutus amoenus Fowler 1943	Creagrutus	amoenus	Creagrutus_amoenus
CIACOL5560	Juan David Bogota Gregory	2021-08-19	2021	Belen de los Andaquies	Quebrada La Arenosa via Belen-Los Angeles corregimiento Aletones	S_11	2021_S_11	7	Characiformes	Characidae	Hemibrycon polyodon (Gunther 1864)	Hemibrycon	polyodon	Hemibrycon_polyodon
CIACOL5561	Juan David Bogota Gregory	2021-08-19	2021	Belen de los Andaquies	Quebrada La Arenosa via Belen-Los Angeles corregimiento Aletones	S_11	2021_S_11	5	Characiformes	Characidae	Astyanax maximus (Steindachner 1876)	Astyanax	maximus	Astyanax_maximus
CIACOL5562	Juan David Bogota Gregory	2021-08-19	2021	Belen de los Andaquies	km 13.9 rio San Luis Bodoquerito via Belen-Los Angeles corregimiento Aletones	S_12	2021_S_12	1	Siluriformes	Loricariidae	Hypostomus cochliodon Kner 1854	Hypostomus	cochliodon	Hypostomus_cochliodon
CIACOL5563	Juan David Bogota Gregory	2021-08-19	2021	Belen de los Andaquies	km 13.9 rio San Luis Bodoquerito via Belen-Los Angeles corregimiento Aletones	S_12	2021_S_12	1	Characiformes	Crenuchidae	Characidium steindachneri Cope 1878	Characidium	steindachneri	Characidium_steindachneri
CIACOL5564	Juan David Bogota Gregory	2021-08-19	2021	Belen de los Andaquies	km 13.9 rio San Luis Bodoquerito via Belen-Los Angeles corregimiento Aletones	S_12	2021_S_12	1	Characiformes	Characidae	Creagrutus	Creagrutus	sp	Creagrutus_sp
CIACOL5565	Juan David Bogota Gregory	2021-08-19	2021	Belen de los Andaquies	km 13.9 rio San Luis Bodoquerito via Belen-Los Angeles corregimiento Aletones	S_12	2021_S_12	2	Characiformes	Crenuchidae	Characidium zebra Eigenmman 1909	Characidium	zebra	Characidium_zebra
CIACOL5566	Juan David Bogota Gregory	2021-08-19	2021	Belen de los Andaquies	km 13.9 rio San Luis Bodoquerito via Belen-Los Angeles corregimiento Aletones	S_12	2021_S_12	1	Siluriformes	Loricariidae	Chaetostoma platyrhynchus (Fowler 1943)	Chaetostoma	platyrhynchus	Chaetostoma_platyrhynchus
CIACOL5567	Juan David Bogota Gregory	2021-08-19	2021	Belen de los Andaquies	km 13.9 rio San Luis Bodoquerito via Belen-Los Angeles corregimiento Aletones	S_12	2021_S_12	1	Siluriformes	Pseudopimelodidae	Batrochoglanis	Batrochoglanis	sp	Batrochoglanis_sp
CIACOL5568	Juan David Bogota Gregory	2021-08-19	2021	Belen de los Andaquies	km 13.9 rio San Luis Bodoquerito via Belen-Los Angeles corregimiento Aletones	S_12	2021_S_12	1	Characiformes	Crenuchidae	Characidium zebra Eigenmman 1909	Characidium	zebra	Characidium_zebra
CIACOL5569	Juan David Bogota Gregory	2021-08-19	2021	Belen de los Andaquies	km 13.9 rio San Luis Bodoquerito via Belen-Los Angeles corregimiento Aletones	S_12	2021_S_12	12	Characiformes	Characidae	Astyanax maximus (Steindachner 1876)	Astyanax	maximus	Astyanax_maximus
CIACOL5570	Juan David Bogota Gregory	2021-08-19	2021	Belen de los Andaquies	km 13.9 rio San Luis Bodoquerito via Belen-Los Angeles corregimiento Aletones	S_12	2021_S_12	3	Characiformes	Characidae	Creagrutus amoenus Fowler 1943	Creagrutus	amoenus	Creagrutus_amoenus
CIACOL5571	Juan David Bogota Gregory	2021-08-19	2021	Belen de los Andaquies	km 13.9 rio San Luis Bodoquerito via Belen-Los Angeles corregimiento Aletones	S_12	2021_S_12	5	Characiformes	Characidae	Knodus hypopterus (Fowler 1943)	Knodus	hypopterus	Knodus_hypopterus
CIACOL5572	Juan David Bogota Gregory	2021-08-19	2021	Florencia	Km 15 quebrada la Carbona via Florencia-Neiva puente	S_6	2021_S_6	6	Characiformes	Characidae	Astyanax maximus (Steindachner 1876)	Astyanax	maximus	Astyanax_maximus
CIACOL5573	Juan David Bogota Gregory	2021-08-19	2021	Florencia	Km 15 quebrada la Carbona via Florencia-Neiva puente	S_6	2021_S_6	1	Characiformes	Characidae	Creagrutus flavescens Vari & Harold 2001	Creagrutus	flavescens	Creagrutus_flavescens
CIACOL5574	Juan David Bogota Gregory	2021-08-19	2021	Florencia	Km 15 quebrada la Carbona via Florencia-Neiva puente	S_6	2021_S_6	1	Characiformes	Characidae	Creagrutus amoenus Fowler 1943	Creagrutus	amoenus	Creagrutus_amoenus
CIACOL5575	Juan David Bogota Gregory	2021-08-19	2021	Florencia	Km 15 quebrada la Carbona via Florencia-Neiva puente	S_6	2021_S_6	6	Characiformes	Characidae	Hemibrycon polyodon (Gunther 1864)	Hemibrycon	polyodon	Hemibrycon_polyodon
CIACOL5576	Juan David Bogota Gregory	2021-08-19	2021	Florencia	Km 15 quebrada la Carbona via Florencia-Neiva puente	S_6	2021_S_6	14	Siluriformes	Astroblepidae	Astroblepus caquetae Fowler 1943	Astroblepus	caquetae	Astroblepus_caquetae
CIACOL5577	Juan David Bogota Gregory	2021-08-19	2021	Florencia	Km 15 quebrada la Carbona via Florencia-Neiva puente	S_6	2021_S_6	17	Characiformes	Characidae	Ceratobranchia	Ceratobranchia	sp	Ceratobranchia_sp
CIACOL5578	Juan David Bogota Gregory	2021-08-19	2021	Florencia	Km 15 quebrada la Carbona via Florencia-Neiva puente	S_6	2021_S_6	1	Blenniiformes	Rivulidae	Anablepsoides taeniatus (Fowler 1945)	Anablepsoides	taeniatus	Anablepsoides_taeniatus
CIACOL5579	Juan David Bogota Gregory	2021-08-19	2021	Florencia	Km 15 quebrada la Carbona via Florencia-Neiva puente	S_6	2021_S_6	1	Siluriformes	Loricariidae	Chaetostoma platyrhynchus (Fowler 1943)	Chaetostoma	platyrhynchus	Chaetostoma_platyrhynchus
CIACOL5580	Juan David Bogota Gregory	2021-08-19	2021	Florencia	Km 15 quebrada la Carbona via Florencia-Neiva puente	S_6	2021_S_6	3	Characiformes	Characidae	Astyanax fasciatus (Cuvier 1819)	Astyanax	fasciatus	Astyanax_fasciatus
CIACOL5581	Juan David Bogota Gregory	2021-08-19	2021	Florencia	Km 15 quebrada la Carbona via Florencia-Neiva puente	S_6	2021_S_6	1	Characiformes	Bryconidae	Salminus hilarii Valenciennes 1850	Salminus	hilarii	Salminus_hilarii
CIACOL5582	Juan David Bogota Gregory	2021-08-20	2021	Florencia	Km 61 Rio Sucre en el puente de la antigua via a Neiva	S_2	2021_S_2	4	Siluriformes	Astroblepidae	Astroblepus caquetae Fowler 1943	Astroblepus	caquetae	Astroblepus_caquetae
CIACOL5583	Juan David Bogota Gregory	2021-08-20	2021	Florencia	Km 61 Rio Sucre en el puente de la antigua via a Neiva	S_2	2021_S_2	1	Characiformes	Characidae	Hemibrycon polyodon (Gunther 1864)	Hemibrycon	polyodon	Hemibrycon_polyodon
CIACOL5584	Juan David Bogota Gregory	2021-08-20	2021	Florencia	Km 61 Rio Sucre en el puente de la antigua via a Neiva	S_2	2021_S_2	10	Siluriformes	Loricariidae	Chaetostoma platyrhynchus (Fowler 1943)	Chaetostoma	platyrhynchus	Chaetostoma_platyrhynchus
CIACOL5585	Juan David Bogota Gregory	2021-08-20	2021	Florencia	Km 61 Rio Sucre en el puente de la antigua via a Neiva	S_2	2021_S_2	1	Characiformes	Characidae	Creagrutus andaki Albornoz-Garzon Acosta-Santos Bogota-Gregory & Agudelo 2020	Creagrutus	andaki	Creagrutus_andaki
CIACOL5586	Juan David Bogota Gregory	2021-08-20	2021	Florencia	Km 72 Rio Paraiso en el puente de la via Florencia-Neiva corregimiento el CaraNo	S_3	2021_S_3	2	Siluriformes	Loricariidae	Chaetostoma platyrhynchus (Fowler 1943)	Chaetostoma	platyrhynchus	Chaetostoma_platyrhynchus
CIACOL5587	Juan David Bogota Gregory	2021-08-20	2021	Florencia	Km 72 Rio Paraiso en el puente de la via Florencia-Neiva corregimiento el CaraNo	S_3	2021_S_3	1	Characiformes	Crenuchidae	Characidium	Characidium	sp	Characidium_sp
CIACOL5588	Juan David Bogota Gregory	2021-08-20	2021	Florencia	Km 72 Rio Paraiso en el puente de la via Florencia-Neiva corregimiento el CaraNo	S_3	2021_S_3	1	Characiformes	Characidae	Hemibrycon polyodon (Gunther 1864)	Hemibrycon	polyodon	Hemibrycon_polyodon
CIACOL5589	Juan David Bogota Gregory	2021-08-20	2021	Florencia	Km 72 Rio Paraiso en el puente de la via Florencia-Neiva corregimiento el CaraNo	S_3	2021_S_3	7	Characiformes	Characidae	Creagrutus amoenus Fowler 1943	Creagrutus	amoenus	Creagrutus_amoenus
CIACOL5590	Juan David Bogota Gregory	2021-08-20	2021	Florencia	Km 72 Rio Paraiso en el puente de la via Florencia-Neiva corregimiento el CaraNo	S_3	2021_S_3	13	Characiformes	Characidae	Ceratobranchia	Ceratobranchia	sp	Ceratobranchia_sp
CIACOL5591	Juan David Bogota Gregory	2021-08-20	2021	Florencia	Kilometro 6 quebrada Sardina via Florencia-Neiva corregimiento el CaraNo	S_5	2021_S_5	1	Characiformes	Characidae	Tyttocharax	Tyttocharax	sp	Tyttocharax_sp
CIACOL5592	Juan David Bogota Gregory	2021-08-20	2021	Florencia	Kilometro 6 quebrada Sardina via Florencia-Neiva corregimiento el CaraNo	S_5	2021_S_5	3	Characiformes	Characidae	Ceratobranchia	Ceratobranchia	sp	Ceratobranchia_sp
CIACOL5593	Juan David Bogota Gregory	2021-08-20	2021	Florencia	Kilometro 6 quebrada Sardina via Florencia-Neiva corregimiento el CaraNo	S_5	2021_S_5	1	Characiformes	Characidae	Creagrutus flavescens Vari & Harold 2001	Creagrutus	flavescens	Creagrutus_flavescens
CIACOL5594	Juan David Bogota Gregory	2021-08-20	2021	Florencia	Kilometro 6 quebrada Sardina via Florencia-Neiva corregimiento el CaraNo	S_5	2021_S_5	1	Siluriformes	Loricariidae	Chaetostoma platyrhynchus (Fowler 1943)	Chaetostoma	platyrhynchus	Chaetostoma_platyrhynchus
CIACOL5595	Juan David Bogota Gregory	2021-08-20	2021	Florencia	Kilometro 6 quebrada Sardina via Florencia-Neiva corregimiento el CaraNo	S_5	2021_S_5	12	Characiformes	Characidae	Astyanax maximus (Steindachner 1876)	Astyanax	maximus	Astyanax_maximus
CIACOL5596	Juan David Bogota Gregory	2021-08-20	2021	Florencia	Kilometro 6 quebrada Sardina via Florencia-Neiva corregimiento el CaraNo	S_5	2021_S_5	12	Characiformes	Characidae	Hemibrycon polyodon (Gunther 1864)	Hemibrycon	polyodon	Hemibrycon_polyodon
CIACOL5623	Juan David Bogota Gregory	2021-08-19	2021	Florencia	Kilometro 12 quebrada las Doradas via Florencia-Neiva	S_4	2021_S_4	2	Characiformes	Characidae	Creagrutus amoenus Fowler 1943	Creagrutus	amoenus	Creagrutus_amoenus
CIACOL5624	Juan David Bogota Gregory	2021-08-19	2021	Florencia	Kilometro 12 quebrada las Doradas via Florencia-Neiva	S_4	2021_S_4	2	Siluriformes	Heptapteridae	Rhamdia quelen (Quoy & Gaimard 1824)	Rhamdia	quelen	Rhamdia_quelen
CIACOL5625	Juan David Bogota Gregory	2021-08-19	2021	Florencia	Kilometro 12 quebrada las Doradas via Florencia-Neiva	S_4	2021_S_4	1	Blenniiformes	Poeciliidae	Poecilia caucana (Steindachner 1880)	Poecilia	caucana	Poecilia_caucana
CIACOL5626	Juan David Bogota Gregory	2021-08-19	2021	Florencia	Kilometro 12 quebrada las Doradas via Florencia-Neiva	S_4	2021_S_4	1	Characiformes	Characidae	Creagrutus amoenus Fowler 1943	Creagrutus	amoenus	Creagrutus_amoenus
CIACOL	Juan David Bogota Gregory	2023-08-22	2022	Florencia	Quebrada la Mochilero via Florencia-Belen de los Andaquies corregimiento la Mochilero	S_8	2022_S_8	1	Characiformes	Parodontidae	Parodon buckleyi Boulenger 1887	Parodon	buckleyi	Parodon_buckleyi
CIACOL	Juan David Bogota Gregory	2023-08-22	2022	Florencia	Km 15 quebrada la Carbona via Florencia-Neiva puente	S_6	2022_S_6	1	Cyprinodontiformes	Poeciliidae	Poecilia caucana (Steindachner 1880)	Poecilia	caucana	Poecilia_caucana
CIACOL	Juan David Bogota Gregory	2023-08-22	2022	Morelia	Quebrada Aguas Calientes en la via Belen-Florencia	S_9	2022_S_9	1	Characiformes	Characidae	Moenkhausia oligolepis (Gunther 1864)	Moenkhausia	oligolepis	Moenkhausia_oligolepis
CIACOL	Juan David Bogota Gregory	2023-08-22	2022	Belen de los Andaquies	km 13.9 rio San Luis Bodoquerito via Belen-Los Angeles corregimiento Aletones	S_12	2022_S_12	1	Characiformes	Characidae	Astyanax maximus (Steindachner 1876)	Astyanax	maximus	Astyanax_maximus
CIACOL	Juan David Bogota Gregory	2023-08-22	2022	Florencia	Km 15 quebrada la Carbona via Florencia-Neiva puente	S_6	2022_S_6	3	Characiformes	Characidae	Astyanax maximus (Steindachner 1876)	Astyanax	maximus	Astyanax_maximus
CIACOL	Juan David Bogota Gregory	2023-08-22	2022	Florencia	Km 15 quebrada la Carbona via Florencia-Neiva puente	S_6	2022_S_6	1	Characiformes	Characidae	Astyanax maximus (Steindachner 1876)	Astyanax	maximus	Astyanax_maximus
CIACOL	Juan David Bogota Gregory	2023-08-22	2022	Florencia	Km 61 Rio Sucre en el puente de la antigua via a Neiva	S_2	2022_S_2	1	Siluriformes	Astroblepidae	Astroblepus caquetae Fowler 1943	Astroblepus	caquetae	Astroblepus_caquetae
CIACOL	Juan David Bogota Gregory	2023-08-22	2022	Florencia	Kilometro 7 quebrada la Portada corregimiento el CaraNo	S_1	2022_S_1	18	Siluriformes	Astroblepidae	Astroblepus caquetae Fowler 1943	Astroblepus	caquetae	Astroblepus_caquetae
CIACOL	Juan David Bogota Gregory	2023-08-22	2022	Florencia	Quebrada la Mochilero via Florencia-Belen de los Andaquies corregimiento la Mochilero	S_8	2022_S_8	1	Gymnotiformes	Sternopygidae	Sternopygus macrurus (Bloch & Schneider 1801)	Sternopygus	macrurus	Sternopygus_macrurus
CIACOL	Juan David Bogota Gregory	2023-08-22	2022	Belen de los Andaquies	Quebrada la Chocho via Florencia-Belen de los Andaquies	S_10	2022_S_10	1	Gymnotiformes	Rhamphichthyidae	Gymnorhamphichthys rondoni (Miranda Ribeiro 1920)	Gymnorhamphichthys	rondoni	Gymnorhamphichthys_rondoni
CIACOL	Juan David Bogota Gregory	2023-08-22	2022	Belen de los Andaquies	km 13.9 rio San Luis Bodoquerito via Belen-Los Angeles corregimiento Aletones	S_12	2022_S_12	1	Siluriformes	Auchenipteridae	Centromochlus altae Fowler 1945	Centromochlus	altae	Centromochlus_altae
CIACOL	Juan David Bogota Gregory	2023-08-22	2022	Belen de los Andaquies	km 13.9 rio San Luis Bodoquerito via Belen-Los Angeles corregimiento Aletones	S_12	2022_S_12	3	Siluriformes	Loricariidae	Ancistrus lineolatus Fowler 1943	Ancistrus	lineolatus	Ancistrus_lineolatus
CIACOL	Juan David Bogota Gregory	2023-08-22	2022	Florencia	Quebrada la Yuca via Florencia-Belen de los Andaquies	S_7	2022_S_7	1	Siluriformes	Loricariidae	Ancistrus lineolatus Fowler 1943	Ancistrus	lineolatus	Ancistrus_lineolatus
CIACOL	Juan David Bogota Gregory	2023-08-22	2022	Florencia	Km 61 Rio Sucre en el puente de la antigua via a Neiva	S_2	2022_S_2	3	Siluriformes	Loricariidae	Chaetostoma platyrhynchus (Fowler 1943)	Chaetostoma	platyrhynchus	Chaetostoma_platyrhynchus
CIACOL	Juan David Bogota Gregory	2023-08-22	2022	Belen de los Andaquies	Quebrada La Arenosa via Belen-Los Angeles corregimiento Aletones	S_11	2022_S_11	1	Siluriformes	Loricariidae	Chaetostoma platyrhynchus (Fowler 1943)	Chaetostoma	platyrhynchus	Chaetostoma_platyrhynchus
CIACOL	Juan David Bogota Gregory	2023-08-22	2022	Florencia	Km 72 Rio Paraiso en el puente de la via Florencia-Neiva corregimiento el CaraNo	S_3	2022_S_3	3	Siluriformes	Loricariidae	Chaetostoma platyrhynchus (Fowler 1943)	Chaetostoma	platyrhynchus	Chaetostoma_platyrhynchus
CIACOL	Juan David Bogota Gregory	2023-08-22	2022	Florencia	Kilometro 7 quebrada la Portada corregimiento el CaraNo	S_1	2022_S_1	4	Siluriformes	Loricariidae	Chaetostoma platyrhynchus (Fowler 1943)	Chaetostoma	platyrhynchus	Chaetostoma_platyrhynchus
CIACOL	Juan David Bogota Gregory	2023-08-22	2022	Florencia	Quebrada la Yuca via Florencia-Belen de los Andaquies	S_7	2022_S_7	1	Siluriformes	Loricariidae	Ancistrus lineolatus Fowler 1943	Ancistrus	lineolatus	Ancistrus_lineolatus
CIACOL	Juan David Bogota Gregory	2023-08-22	2022	Morelia	Quebrada Aguas Calientes en la via Belen-Florencia	S_9	2022_S_9	1	Siluriformes	Loricariidae	Chaetostoma anale (Fowler 1943)	Chaetostoma	anale	Chaetostoma_anale
CIACOL	Juan David Bogota Gregory	2023-08-22	2022	Florencia	Quebrada la Yuca via Florencia-Belen de los Andaquies	S_7	2022_S_7	2	Siluriformes	Loricariidae	Chaetostoma anale (Fowler 1943)	Chaetostoma	anale	Chaetostoma_anale
CIACOL	Juan David Bogota Gregory	2023-08-22	2022	Florencia	Quebrada la Mochilero via Florencia-Belen de los Andaquies corregimiento la Mochilero	S_8	2022_S_8	1	Siluriformes	Loricariidae	Rineloricaria lanceolata (Gunther 1868)	Rineloricaria	lanceolata	Rineloricaria_lanceolata
CIACOL	Juan David Bogota Gregory	2023-08-22	2022	Belen de los Andaquies	km 13.9 rio San Luis Bodoquerito via Belen-Los Angeles corregimiento Aletones	S_12	2022_S_12	1	Siluriformes	Heptapteridae	Pimelodella	Pimelodella	sp	Pimelodella_sp
CIACOL	Juan David Bogota Gregory	2023-08-22	2022	Florencia	Quebrada la Yuca via Florencia-Belen de los Andaquies	S_7	2022_S_7	1	Siluriformes	Heptapteridae	Chasmocranus quadrizonatus Pearson 1937	Chasmocranus	quadrizonatus	Chasmocranus_quadrizonatus
CIACOL	Juan David Bogota Gregory	2023-08-22	2022	Florencia	Quebrada la Mochilero via Florencia-Belen de los Andaquies corregimiento la Mochilero	S_8	2022_S_8	1	Blenniiformes	Cichlidae	Bujurquina	Bujurquina	sp	Bujurquina_sp
CIACOL	Juan David Bogota Gregory	2023-08-22	2022	Belen de los Andaquies	Quebrada la Chocho via Florencia-Belen de los Andaquies	S_10	2022_S_10	1	Blenniiformes	Cichlidae	Bujurquina	Bujurquina	sp	Bujurquina_sp
CIACOL	Juan David Bogota Gregory	2023-08-22	2022	Florencia	Quebrada la Mochilero via Florencia-Belen de los Andaquies corregimiento la Mochilero	S_8	2022_S_8	1	Blenniiformes	Cichlidae	Bujurquina	Bujurquina	sp	Bujurquina_sp
CIACOL	Juan David Bogota Gregory	2023-08-22	2022	Belen de los Andaquies	Quebrada la Chocho via Florencia-Belen de los Andaquies	S_10	2022_S_10	1	Characiformes	Erythrinidae	Hoplias malabaricus (Bloch 1794)	Hoplias	malabaricus	Hoplias_malabaricus
CIACOL	Juan David Bogota Gregory	2023-08-22	2022	Florencia	Km 61 Rio Sucre en el puente de la antigua via a Neiva	S_2	2022_S_2	1	Characiformes	Crenuchidae	Characidium boehlkei Gery 1972	Characidium	boehlkei	Characidium_boehlkei
CIACOL	Juan David Bogota Gregory	2023-08-22	2022	Florencia	Km 61 Rio Sucre en el puente de la antigua via a Neiva	S_2	2022_S_2	1	Characiformes	Crenuchidae	Characidium boehlkei Gery 1972	Characidium	boehlkei	Characidium_boehlkei
CIACOL de 3583	Juan David Bogota Gregory	2023-08-22	2022	Florencia	Quebrada la Mochilero via Florencia-Belen de los Andaquies corregimiento la Mochilero	S_8	2022_S_8	7	Characiformes	Crenuchidae	Characidium zebra Eigenmman 1909	Characidium	zebra	Characidium_zebra
CIACOL	Juan David Bogota Gregory	2023-08-22	2022	Florencia	Quebrada la Mochilero via Florencia-Belen de los Andaquies corregimiento la Mochilero	S_8	2022_S_8	1	Characiformes	Crenuchidae	Characidium zebra Eigenmman 1909	Characidium	zebra	Characidium_zebra
CIACOL	Juan David Bogota Gregory	2023-08-22	2022	Florencia	Quebrada la Yuca via Florencia-Belen de los Andaquies	S_7	2022_S_7	5	Characiformes	Crenuchidae	Characidium zebra Eigenmman 1909	Characidium	zebra	Characidium_zebra
CIACOL	Juan David Bogota Gregory	2023-08-22	2022	Belen de los Andaquies	km 13.9 rio San Luis Bodoquerito via Belen-Los Angeles corregimiento Aletones	S_12	2022_S_12	1	Characiformes	Crenuchidae	Characidium zebra Eigenmman 1909	Characidium	zebra	Characidium_zebra
CIACOL	Juan David Bogota Gregory	2023-08-22	2022	Belen de los Andaquies	Quebrada la Chocho via Florencia-Belen de los Andaquies	S_10	2022_S_10	2	Characiformes	Crenuchidae	Characidium zebra Eigenmman 1909	Characidium	zebra	Characidium_zebra
CIACOL	Juan David Bogota Gregory	2023-08-22	2022	Florencia	Quebrada la Mochilero via Florencia-Belen de los Andaquies corregimiento la Mochilero	S_8	2022_S_8	2	Characiformes	Crenuchidae	Characidium zebra Eigenmman 1909	Characidium	zebra	Characidium_zebra
CIACOL	Juan David Bogota Gregory	2023-08-22	2022	Belen de los Andaquies	km 13.9 rio San Luis Bodoquerito via Belen-Los Angeles corregimiento Aletones	S_12	2022_S_12	1	Characiformes	Crenuchidae	Characidium zebra Eigenmman 1909	Characidium	zebra	Characidium_zebra
CIACOL	Juan David Bogota Gregory	2023-08-22	2022	Florencia	Quebrada la Mochilero via Florencia-Belen de los Andaquies corregimiento la Mochilero	S_8	2022_S_8	1	Characiformes	Crenuchidae	Characidium steindachneri Cope 1878	Characidium	steindachneri	Characidium_steindachneri
CIACOL	Juan David Bogota Gregory	2023-08-22	2022	Morelia	Quebrada Aguas Calientes en la via Belen-Florencia	S_9	2022_S_9	3	Characiformes	Crenuchidae	Characidium steindachneri Cope 1878	Characidium	steindachneri	Characidium_steindachneri
CIACOL	Juan David Bogota Gregory	2023-08-22	2022	Florencia	Kilometro 12 quebrada las Doradas via Florencia-Neiva	S_4	2022_S_4	7	Characiformes	Characidae	Ceratobranchia	Ceratobranchia	sp	Ceratobranchia_sp
CIACOL	Juan David Bogota Gregory	2023-08-22	2022	Florencia	Km 15 quebrada la Carbona via Florencia-Neiva puente	S_6	2022_S_6	9	Characiformes	Characidae	Ceratobranchia	Ceratobranchia	sp	Ceratobranchia_sp
CIACOL	Juan David Bogota Gregory	2023-08-22	2022	Florencia	Kilometro 6 quebrada Sardina via Florencia-Neiva corregimiento el CaraNo	S_5	2022_S_5	1	Characiformes	Characidae	Ceratobranchia	Ceratobranchia	sp	Ceratobranchia_sp
CIACOL	Juan David Bogota Gregory	2023-08-22	2022	Florencia	Quebrada la Yuca via Florencia-Belen de los Andaquies	S_7	2022_S_7	2	Characiformes	Characidae	Ceratobranchia	Ceratobranchia	sp	Ceratobranchia_sp
CIACOL	Juan David Bogota Gregory	2023-08-22	2022	Florencia	Km 15 quebrada la Carbona via Florencia-Neiva puente	S_6	2022_S_6	3	Characiformes	Characidae	Hemibrycon polyodon (Gunther 1864)	Hemibrycon	polyodon	Hemibrycon_polyodon
CIACOL	Juan David Bogota Gregory	2023-08-22	2022	Florencia	Km 61 Rio Sucre en el puente de la antigua via a Neiva	S_2	2022_S_2	2	Characiformes	Characidae	Hemibrycon polyodon (Gunther 1864)	Hemibrycon	polyodon	Hemibrycon_polyodon
CIACOL	Juan David Bogota Gregory	2023-08-22	2022	Florencia	Kilometro 6 quebrada Sardina via Florencia-Neiva corregimiento el CaraNo	S_5	2022_S_5	42	Characiformes	Characidae	Hemibrycon polyodon (Gunther 1864)	Hemibrycon	polyodon	Hemibrycon_polyodon
CIACOL	Juan David Bogota Gregory	2023-08-22	2022	Florencia	Quebrada la Mochilero via Florencia-Belen de los Andaquies corregimiento la Mochilero	S_8	2022_S_8	1	Characiformes	Characidae	Hemibrycon polyodon (Gunther 1864)	Hemibrycon	polyodon	Hemibrycon_polyodon
CIACOL	Juan David Bogota Gregory	2023-08-22	2022	Florencia	Quebrada la Yuca via Florencia-Belen de los Andaquies	S_7	2022_S_7	1	Characiformes	Characidae	Hemibrycon polyodon (Gunther 1864)	Hemibrycon	polyodon	Hemibrycon_polyodon
CIACOL	Juan David Bogota Gregory	2023-08-22	2022	Belen de los Andaquies	km 13.9 rio San Luis Bodoquerito via Belen-Los Angeles corregimiento Aletones	S_12	2022_S_12	1	Characiformes	Characidae	Hemibrycon jelskii (Steindachner 1876)	Hemibrycon	jelskii	Hemibrycon_jelskii
CIACOL	Juan David Bogota Gregory	2023-08-22	2022	Florencia	Quebrada la Mochilero via Florencia-Belen de los Andaquies corregimiento la Mochilero	S_8	2022_S_8	3	Characiformes	Characidae	Hemibrycon polyodon (Gunther 1864)	Hemibrycon	polyodon	Hemibrycon_polyodon
CIACOL	Juan David Bogota Gregory	2023-08-22	2022	Belen de los Andaquies	km 13.9 rio San Luis Bodoquerito via Belen-Los Angeles corregimiento Aletones	S_12	2022_S_12	3	Characiformes	Characidae	Hemibrycon polyodon (Gunther 1864)	Hemibrycon	polyodon	Hemibrycon_polyodon
CIACOL	Juan David Bogota Gregory	2023-08-22	2022	Morelia	Quebrada Aguas Calientes en la via Belen-Florencia	S_9	2022_S_9	3	Characiformes	Characidae	Hemibrycon polyodon (Gunther 1864)	Hemibrycon	polyodon	Hemibrycon_polyodon
CIACOL	Juan David Bogota Gregory	2023-08-22	2022	Belen de los Andaquies	Quebrada La Arenosa via Belen-Los Angeles corregimiento Aletones	S_11	2022_S_11	4	Characiformes	Characidae	Hemibrycon polyodon (Gunther 1864)	Hemibrycon	polyodon	Hemibrycon_polyodon
CIACOL	Juan David Bogota Gregory	2023-08-22	2022	Florencia	Kilometro 12 quebrada las Doradas via Florencia-Neiva	S_4	2022_S_4	37	Characiformes	Characidae	Creagrutus amoenus Fowler 1943	Creagrutus	amoenus	Creagrutus_amoenus
CIACOL	Juan David Bogota Gregory	2023-08-22	2022	Belen de los Andaquies	km 13.9 rio San Luis Bodoquerito via Belen-Los Angeles corregimiento Aletones	S_12	2022_S_12	1	Characiformes	Characidae	Creagrutus amoenus Fowler 1943	Creagrutus	amoenus	Creagrutus_amoenus
CIACOL	Juan David Bogota Gregory	2023-08-22	2022	Belen de los Andaquies	Quebrada la Chocho via Florencia-Belen de los Andaquies	S_10	2022_S_10	3	Characiformes	Characidae	Creagrutus amoenus Fowler 1943	Creagrutus	amoenus	Creagrutus_amoenus
CIACOL	Juan David Bogota Gregory	2023-08-22	2022	Florencia	Km 15 quebrada la Carbona via Florencia-Neiva puente	S_6	2022_S_6	2	Characiformes	Characidae	Creagrutus amoenus Fowler 1943	Creagrutus	amoenus	Creagrutus_amoenus
CIACOL	Juan David Bogota Gregory	2023-08-22	2022	Florencia	Quebrada la Yuca via Florencia-Belen de los Andaquies	S_7	2022_S_7	2	Characiformes	Characidae	Creagrutus amoenus Fowler 1943	Creagrutus	amoenus	Creagrutus_amoenus
CIACOL	Juan David Bogota Gregory	2023-08-22	2022	Florencia	Kilometro 6 quebrada Sardina via Florencia-Neiva corregimiento el CaraNo	S_5	2022_S_5	3	Characiformes	Characidae	Creagrutus amoenus Fowler 1943	Creagrutus	amoenus	Creagrutus_amoenus
CIACOL	Juan David Bogota Gregory	2023-08-22	2022	Florencia	Km 15 quebrada la Carbona via Florencia-Neiva puente	S_6	2022_S_6	34	Characiformes	Characidae	Creagrutus andaki Albornoz-Garzon Acosta-Santos Bogota-Gregory & Agudelo 2020	Creagrutus	andaki	Creagrutus_andaki
CIACOL	Juan David Bogota Gregory	2023-08-22	2022	Belen de los Andaquies	km 13.9 rio San Luis Bodoquerito via Belen-Los Angeles corregimiento Aletones	S_12	2022_S_12	17	Characiformes	Characidae	Creagrutus flavescens Vari & Harold 2001	Creagrutus	flavescens	Creagrutus_flavescens
CIACOL	Juan David Bogota Gregory	2023-08-22	2022	Florencia	Quebrada la Mochilero via Florencia-Belen de los Andaquies corregimiento la Mochilero	S_8	2022_S_8	4	Characiformes	Characidae	Creagrutus flavescens Vari & Harold 2001	Creagrutus	flavescens	Creagrutus_flavescens
CIACOL	Juan David Bogota Gregory	2023-08-22	2022	Morelia	Quebrada Aguas Calientes en la via Belen-Florencia	S_9	2022_S_9	12	Characiformes	Characidae	Creagrutus flavescens Vari & Harold 2001	Creagrutus	flavescens	Creagrutus_flavescens
CIACOL	Juan David Bogota Gregory	2023-08-22	2022	Belen de los Andaquies	Quebrada La Arenosa via Belen-Los Angeles corregimiento Aletones	S_11	2022_S_11	1	Characiformes	Characidae	Creagrutus flavescens Vari & Harold 2001	Creagrutus	flavescens	Creagrutus_flavescens
CIACOL	Juan David Bogota Gregory	2023-08-22	2022	Morelia	Quebrada Aguas Calientes en la via Belen-Florencia	S_9	2022_S_9	37	Characiformes	Characidae	Knodus alpha	Knodus	alpha	Knodus_alpha
CIACOL	Juan David Bogota Gregory	2023-08-22	2022	Florencia	Quebrada la Mochilero via Florencia-Belen de los Andaquies corregimiento la Mochilero	S_8	2022_S_8	5	Characiformes	Characidae	Knodus alpha	Knodus	alpha	Knodus_alpha
CIACOL	Juan David Bogota Gregory	2023-08-22	2022	Florencia	Quebrada la Mochilero via Florencia-Belen de los Andaquies corregimiento la Mochilero	S_8	2022_S_8	3	Characiformes	Characidae	Knodus alpha	Knodus	alpha	Knodus_alpha
CIACOL	Juan David Bogota Gregory	2023-08-22	2022	Belen de los Andaquies	Quebrada la Chocho via Florencia-Belen de los Andaquies	S_10	2022_S_10	7	Characiformes	Characidae	Knodus alpha	Knodus	alpha	Knodus_alpha
CIACOL	Juan David Bogota Gregory	2023-08-22	2022	Belen de los Andaquies	km 13.9 rio San Luis Bodoquerito via Belen-Los Angeles corregimiento Aletones	S_12	2022_S_12	1	Characiformes	Characidae	Knodus alpha	Knodus	alpha	Knodus_alpha
CIACOL	Juan David Bogota Gregory	2023-08-22	2022	Florencia	Quebrada la Yuca via Florencia-Belen de los Andaquies	S_7	2022_S_7	7	Characiformes	Characidae	Knodus alpha	Knodus	alpha	Knodus_alpha
CIACOL	Juan David Bogota Gregory	2023-08-22	2022	Florencia	Kilometro 6 quebrada Sardina via Florencia-Neiva corregimiento el CaraNo	S_5	2022_S_5	3	Characiformes	Characidae	Creagrutus	Creagrutus	sp	Creagrutus_sp
CIACOL	Juan David Bogota Gregory	2023-08-22	2022	Florencia	Quebrada la Yuca via Florencia-Belen de los Andaquies	S_7	2022_S_7	1	Characiformes	Characidae	Scopaeocharax rhinodus (Böhlke 1958)	Scopaeocharax	rhinodus	Scopaeocharax_rhinodus
CIACOL	Juan David Bogota Gregory	2023-08-22	2022	Florencia	Kilometro 6 quebrada Sardina via Florencia-Neiva corregimiento el CaraNo	S_5	2022_S_5	1	Characiformes	Characidae	Scopaeocharax rhinodus (Böhlke 1958)	Scopaeocharax	rhinodus	Scopaeocharax_rhinodus
CIACOL	Juan David Bogota Gregory	2023-08-22	2022	Florencia	Quebrada la Mochilero via Florencia-Belen de los Andaquies corregimiento la Mochilero	S_8	2022_S_8	2	Characiformes	Characidae	Scopaeocharax rhinodus (Böhlke 1958)	Scopaeocharax	rhinodus	Scopaeocharax_rhinodus
CIACOL	Juan David Bogota Gregory	2023-08-22	2022	Florencia	Quebrada la Mochilero via Florencia-Belen de los Andaquies corregimiento la Mochilero	S_8	2022_S_8	62	Characiformes	Characidae	Odontostilbe fugitiva Cope 1870	Odontostilbe	fugitiva	Odontostilbe_fugitiva
CIACOL	Juan David Bogota Gregory	2023-08-22	2022	Florencia	Quebrada la Mochilero via Florencia-Belen de los Andaquies corregimiento la Mochilero	S_8	2022_S_8	10	Characiformes	Characidae	Odontostilbe fugitiva Cope 1870	Odontostilbe	fugitiva	Odontostilbe_fugitiva
CIACOL	Juan David Bogota Gregory	2023-08-22	2022	Florencia	Quebrada la Mochilero via Florencia-Belen de los Andaquies corregimiento la Mochilero	S_8	2022_S_8	56	Characiformes	Characidae	Odontostilbe fugitiva Cope 1870	Odontostilbe	fugitiva	Odontostilbe_fugitiva
CIACOL	Juan David Bogota Gregory	2023-08-22	2022	Florencia	Quebrada la Mochilero via Florencia-Belen de los Andaquies corregimiento la Mochilero	S_8	2022_S_8	2	Characiformes	Characidae	Hemibrycon polyodon (Gunther 1864)	Hemibrycon	polyodon	Hemibrycon_polyodon
